# Supplementary material for: Global transcriptome analysis reveals resistance genes in the early response of common bean (Phaseolus vulgaris L.) to Colletotrichum lindemuthianum
Source: BMC Genomics. 2024 Jun 10;25:579. doi: 10.1186/s12864-024-10497-7 (PMC11165746; doi:10.1186/s12864-024-10497-7)
Supplement: Supplementary file 1 — Supplementary Material 1 [file 12864_2024_10497_MOESM1_ESM.xlsx]

## Sheet: S1
Supplementary Table 1 Statistical summary of transcriptomes data in different samples.
sample	raw_reads	clean_reads	clean_bases	error_rate	Q20 (%)	Q30 (%)	GC_pct (%)	total_map	unique_map
R1_1	45706328	44507200	6.68G	0.02	98.87	96.44	44.35	42825152 (96.22%)	41181217 (92.53%)
R1_2	45115328	44071394	6.61G	0.02	98.54	95.76	43.68	42038687 (95.39%)	40561969 (92.04%)
R1_3	46342572	44978396	6.75G	0.02	98.77	96.32	43.4	42435563 (94.35%)	40404490 (89.83%)
RP1_1	44399232	43221382	6.48G	0.02	98.75	96.13	43.77	40874880 (94.57%)	39860666 (92.22%)
RP1_2	43371068	42229904	6.33G	0.02	98.62	95.89	43.69	39704248 (94.02%)	38780193 (91.83%)
RP1_3	46775478	45572516	6.84G	0.02	98.93	96.63	44.03	42945705 (94.24%)	41529515 (91.13%)
R2_1	47419384	45893736	6.88G	0.02	98.81	96.38	43.57	42402951 (92.39%)	40950546 (89.23%)
R2_2	45978072	44185986	6.63G	0.02	98.72	96.19	43.5	38349292 (86.79%)	37100508 (83.96%)
R2_3	46694002	45476706	6.82G	0.02	98.81	96.28	43.68	43512940 (95.68%)	42172540 (92.73%)
RP2_1	44977236	43745516	6.56G	0.02	98.64	95.96	44	40143475 (91.77%)	39034752 (89.23%)
RP2_2	45548676	44009432	6.6G	0.02	98.67	96.02	43.7	40460984 (91.94%)	39289686 (89.28%)
RP2_3	43740152	42868762	6.43G	0.02	98.79	96.25	44.1	40292496 (93.99%)	38832008 (90.58%)
S_1	46537526	45354448	6.8G	0.02	98.8	96.27	44.29	42848863 (94.48%)	41646169 (91.82%)
S_2	46613804	45291820	6.79G	0.02	98.94	96.63	44.47	42654387 (94.18%)	41088432 (90.72%)
S_3	48010304	46498862	6.97G	0.02	98.89	96.57	44.26	43335326 (93.2%)	41897906 (90.11%)
SP_1	46112480	44748650	6.71G	0.02	98.81	96.35	44.56	41016439 (91.66%)	39748479 (88.83%)
SP_2	46689640	45250738	6.79G	0.02	98.93	96.61	44.49	42265410 (93.4%)	41026562 (90.66%)
SP_3	50973728	49667736	7.45G	0.02	98.56	95.74	44.09	45677734 (91.97%)	44282192 (89.16%)

## Sheet: S2
Supplementary Table S2 Summary of DEGs between different samples.
	No. of upregulated genes	No. of downregulated genes	Total
RP1 vs R1	1341	1106	2447
RP2 vs R2	1380	1190	2570
SP vs S	1625	1200	2825
R1 vs S	2188	1472	3660
R2 vs S	2667	2788	5455
RP1 vs SP	2408	1435	3843
RP2 vs SP	2048	1399	3447
Total	\	\	9825

## Sheet: S3
Supplementary Table S3 Weighted gene coexpression network analysis (WGCNA).
Module name	Number of total genes	Number of DEGs
turquoise	2436	1395
brown	1953	1337
yellow	1885	1279
blue	2113	855
green	1178	718
black	1017	714
purple	759	500
grey	2465	400
tan	522	327
salmon	514	325
cyan	448	295
red	1027	282
lightcyan	321	238
pink	964	234
midnightblue	393	220
greenyellow	680	137
lightgreen	169	118
grey60	175	100
royalblue	126	82
lightyellow	140	77
magenta	927	72
darkgreen	106	67
darkred	106	44
darkturquoise	85	9
Total	20509	9825

## Sheet: S4
Supplementary Table S4 Information on 2051 DEGs in two modules related to anthracnose resistance.
Gene ID	Module	Gene length	Description	Type
novel.101	brown	347	Q9C907.1 RecName: Full=Glycerophosphodiester phosphodiesterase GDPD5; AltName: Full=Glycerophosphodiester phosphodiesterase 5; Short=ATGDPD5; Flags: Precursor && PF03009:Glycerophosphoryl diester phosphodiesterase family
novel.1011	brown	1930	-
novel.1015	brown	814	-
novel.102	brown	3515	-
novel.1020	brown	934	-
novel.1030	brown	1110	PF10536:Plant mobile domain
novel.1032	brown	583	-
novel.1037	brown	840	-
novel.1047	brown	432	-
novel.1048	brown	654	Q9FLR3.1 RecName: Full=NAC domain-containing protein 79; Short=ANAC79; Short=ANAC80; Short=AtNAC79; Short=AtNAC80 && -
novel.1054	brown	1520	Q9SZR0.2 RecName: Full=Choline monooxygenase, chloroplastic; Flags: Precursor && -
novel.1055	brown	1641	Q8GYX8.2 RecName: Full=Chaperone protein dnaJ 10; Short=AtDjC10; Short=AtJ10 && -
novel.1056	brown	596	-
novel.106	brown	2682	F4IXW2.2 RecName: Full=Brefeldin A-inhibited guanine nucleotide-exchange protein 5; Short=BIG5; AltName: Full=ARF guanine-nucleotide exchange factor BIG5; AltName: Full=Protein BFA-VISUALIZED ENDOCYTIC TRAFFICKING DEFECTIVE 1; Short=Protein BEN1; AltName: Full=Protein HOPM INTERACTOR 7 && -
novel.1060	brown	702	-
novel.1061	brown	3521	-
novel.1064	brown	1222	-
novel.107	brown	2152	-
novel.1070	brown	252	-
novel.1080	brown	698	-
novel.1081	brown	600	C0SUT9.1 RecName: Full=Putative lysine-specific demethylase JMJ16; AltName: Full=Jumonji domain-containing protein 16; AltName: Full=Lysine-specific histone demethylase JMJ16; AltName: Full=Protein JUMONJI 16 && -
novel.1082	brown	1969	-
novel.1083	brown	465	-
novel.1085	brown	2233	Q7LHG5.2 RecName: Full=Transposon Ty3-I Gag-Pol polyprotein; AltName: Full=Gag3-Pol3; AltName: Full=Transposon Ty3-2 TYA-TYB polyprotein; Contains: RecName: Full=Capsid protein; Short=CA; AltName: Full=p24; Contains: RecName: Full=Spacer peptide p3; Contains: RecName: Full=Nucleocapsid protein p11; Short=NC; Contains: RecName: Full=Ty3 protease; Short=PR; AltName: Full=p16; Contains: RecName: Ful…
novel.1086	brown	2530	P10978.1 RecName: Full=Retrovirus-related Pol polyprotein from transposon TNT 1-94; Includes: RecName: Full=Protease; Includes: RecName: Full=Reverse transcriptase; Includes: RecName: Full=Endonuclease && PF07727:Reverse transcriptase (RNA-dependent DNA polymerase)
novel.1099	brown	530	-
novel.1102	brown	1403	-
novel.1112	brown	5802	PF13976:GAG-pre-integrase domain
novel.1119	brown	448	Q94BZ1.1 RecName: Full=Protein ZINC INDUCED FACILITATOR-LIKE 1; AltName: Full=Protein ZIF-LIKE 1 && -
novel.112	brown	797	P53800.1 RecName: Full=Squalene synthase; Short=SQS; Short=SS; AltName: Full=FPP:FPP farnesyltransferase; AltName: Full=Farnesyl-diphosphate farnesyltransferase && -
novel.1121	brown	510	-
novel.1122	brown	4089	P10978.1 RecName: Full=Retrovirus-related Pol polyprotein from transposon TNT 1-94; Includes: RecName: Full=Protease; Includes: RecName: Full=Reverse transcriptase; Includes: RecName: Full=Endonuclease && PF00665:Integrase core domain|PF13976:GAG-pre-integrase domain|PF07727:Reverse transcriptase (RNA-dependent DNA polymerase)
novel.113	brown	1236	Q9SZR0.2 RecName: Full=Choline monooxygenase, chloroplastic; Flags: Precursor && -
novel.1131	brown	843	-
novel.1143	brown	657	Q3EAQ5.2 RecName: Full=Probable peptide/nitrate transporter At3g43790; AltName: Full=Protein ZINC INDUCED FACILITATOR-LIKE 2 && -
novel.1144	brown	372	Q3EAQ5.2 RecName: Full=Probable peptide/nitrate transporter At3g43790; AltName: Full=Protein ZINC INDUCED FACILITATOR-LIKE 2 && -
novel.1145	brown	2672	-
novel.1149	brown	2480	P10978.1 RecName: Full=Retrovirus-related Pol polyprotein from transposon TNT 1-94; Includes: RecName: Full=Protease; Includes: RecName: Full=Reverse transcriptase; Includes: RecName: Full=Endonuclease && PF07727:Reverse transcriptase (RNA-dependent DNA polymerase)
novel.1150	brown	2214	PF13976:GAG-pre-integrase domain
novel.1154	brown	1040	-
novel.1157	brown	5275	P08548.1 RecName: Full=LINE-1 reverse transcriptase homolog && -
novel.116	brown	477	-
novel.1160	brown	1140	-
novel.1168	brown	1365	-
novel.1175	brown	1005	P16423.1 RecName: Full=Retrovirus-related Pol polyprotein from type-2 retrotransposable element R2DM; AltName: Full=Retrovirus-related Pol polyprotein from type II retrotransposable element R2DM; Includes: RecName: Full=Protease; Includes: RecName: Full=Reverse transcriptase; Includes: RecName: Full=Endonuclease && -
novel.1185	brown	1048	Q7LHG5.2 RecName: Full=Transposon Ty3-I Gag-Pol polyprotein; AltName: Full=Gag3-Pol3; AltName: Full=Transposon Ty3-2 TYA-TYB polyprotein; Contains: RecName: Full=Capsid protein; Short=CA; AltName: Full=p24; Contains: RecName: Full=Spacer peptide p3; Contains: RecName: Full=Nucleocapsid protein p11; Short=NC; Contains: RecName: Full=Ty3 protease; Short=PR; AltName: Full=p16; Contains: RecName: Ful…
novel.1187	brown	1211	Q38838.2 RecName: Full=Agamous-like MADS-box protein AGL14; AltName: Full=Protein XAANTAL 2 && PF00319:SRF-type transcription factor (DNA-binding and dimerisation domain)
novel.1190	brown	929	-
novel.12	brown	652	-
novel.120	brown	786	-
novel.1203	brown	1220	-
novel.1204	brown	1548	-
novel.1210	brown	504	-
novel.1211	brown	1542	-
novel.1218	brown	1137	-
novel.1237	brown	4824	P10978.1 RecName: Full=Retrovirus-related Pol polyprotein from transposon TNT 1-94; Includes: RecName: Full=Protease; Includes: RecName: Full=Reverse transcriptase; Includes: RecName: Full=Endonuclease && PF00665:Integrase core domain|PF13976:GAG-pre-integrase domain|PF07727:Reverse transcriptase (RNA-dependent DNA polymerase)
novel.1252	brown	585	Q6GQN4.1 RecName: Full=Protein FAM32A-like && -
novel.1265	brown	324	-
novel.1266	brown	2865	-
novel.1268	brown	640	-
novel.127	brown	303	Q9LXT9.3 RecName: Full=Callose synthase 3; AltName: Full=1,3-beta-glucan synthase; AltName: Full=Protein GLUCAN SYNTHASE-LIKE 12 && PF14288:1,3-beta-glucan synthase subunit FKS1, domain-1
novel.1275	brown	1386	-
novel.1278	brown	359	-
novel.1280	brown	4655	-
novel.1285	brown	901	Q08A71.1 RecName: Full=Probable protein arginine N-methyltransferase 6 && -
novel.1289	brown	3369	F4HW04.1 RecName: Full=DNA polymerase epsilon catalytic subunit A; AltName: Full=DNA polymerase 2 a; Short=AtPOL2a; AltName: Full=DNA polymerase II subunit a; AltName: Full=Protein ABA OVERLY SENSITIVE a; AltName: Full=Protein EARLY IN SHORT DAYS 7; AltName: Full=Protein EMBRYO DEFECTIVE 142; AltName: Full=Protein EMBRYO DEFECTIVE 2284; AltName: Full=Protein EMBRYO DEFECTIVE 529; AltName: Full=Pr…
novel.129	brown	1063	-
novel.1291	brown	2837	-
novel.1295	brown	3210	P0C2F6.1 RecName: Full=Putative ribonuclease H protein At1g65750 && -
novel.1296	brown	2745	-
novel.1297	brown	1644	F4JVA6.1 RecName: Full=Phosphatidylinositol/phosphatidylcholine transfer protein SFH6; AltName: Full=Protein SEC FOURTEEN HOMOLOGS 6; Short=AtSFH6 && -
novel.1304	brown	3959	F4IZR5.1 RecName: Full=Protein EXPORTIN 1B && PF00136:DNA polymerase family B
novel.1306	brown	3299	O48653.2 RecName: Full=DNA polymerase alpha catalytic subunit && PF00136:DNA polymerase family B|PF05577:Serine carboxypeptidase S28
novel.1307	brown	2600	Q0WV90.3 RecName: Full=Topless-related protein 1; AltName: Full=Protein MODIFIER OF SNC1 10 && -
novel.1310	brown	857	-
novel.132	brown	243	-
novel.1326	brown	1078	-
novel.1333	brown	261	-
novel.1343	brown	641	-
novel.135	brown	2648	-
novel.1351	brown	750	-
novel.1354	brown	2128	Q7LHG5.2 RecName: Full=Transposon Ty3-I Gag-Pol polyprotein; AltName: Full=Gag3-Pol3; AltName: Full=Transposon Ty3-2 TYA-TYB polyprotein; Contains: RecName: Full=Capsid protein; Short=CA; AltName: Full=p24; Contains: RecName: Full=Spacer peptide p3; Contains: RecName: Full=Nucleocapsid protein p11; Short=NC; Contains: RecName: Full=Ty3 protease; Short=PR; AltName: Full=p16; Contains: RecName: Ful…
novel.1359	brown	888	-
novel.1364	brown	2813	Q42538.1 RecName: Full=Serine acetyltransferase 5; Short=AtSAT-5; AltName: Full=AtSERAT1;1; AltName: Full=SAT-c && PF06426:Serine acetyltransferase, N-terminal
novel.1367	brown	434	-
novel.1373	brown	1036	-
novel.1384	brown	1546	-
novel.1389	brown	539	PF10536:Plant mobile domain
novel.1392	brown	4894	P30168.2 RecName: Full=Actin-71 && -
novel.1395	brown	488	-
novel.1397	brown	571	Q9FJZ3.1 RecName: Full=Mannan endo-1,4-beta-mannosidase 7; AltName: Full=Beta-mannanase 7; AltName: Full=Endo-beta-1,4-mannanase 7; Short=AtMAN7; Flags: Precursor && -
novel.1401	brown	380	-
novel.1416	brown	852	Q40392.1 RecName: Full=TMV resistance protein N && -
novel.1417	brown	930	-
novel.1419	brown	1303	-
novel.1426	brown	5194	Q8L7W8.1 RecName: Full=Alpha-L-fucosidase 2; AltName: Full=Alpha-1,2-fucosidase 2; AltName: Full=Alpha-L-fucosidase 95A; Short=AtFuc95A; AltName: Full=Alpha-L-fucoside fucohydrolase 2; AltName: Full=Protein ALTERED XYLOGLUCAN 8; Flags: Precursor && PF14498:Glycosyl hydrolase family 65, N-terminal domain
novel.1430	brown	3876	-
novel.1433	brown	484	Q94KE1.1 RecName: Full=Probable methyltransferase PMT10 && PF03141:Putative S-adenosyl-L-methionine-dependent methyltransferase
novel.1438	brown	750	-
novel.1444	brown	402	-
novel.1446	brown	2590	-
novel.145	brown	773	-
novel.1456	brown	1022	-
novel.1460	brown	668	O82500.1 RecName: Full=Putative disease resistance protein At4g11170 && PF01582:TIR domain
novel.1471	brown	643	-
novel.1476	brown	1031	-
novel.1479	brown	728	-
novel.1480	brown	536	-
novel.1484	brown	1964	Q9M0V0.1 RecName: Full=Adrenodoxin-like protein 1, mitochondrial; AltName: Full=Mitochondrial ferredoxin 1; Short=AtMFDX1; Flags: Precursor && -
novel.1485	brown	6173	P04323.1 RecName: Full=Retrovirus-related Pol polyprotein from transposon 17.6; Includes: RecName: Full=Protease; Includes: RecName: Full=Reverse transcriptase; Includes: RecName: Full=Endonuclease && -
novel.1489	brown	2693	Q42538.1 RecName: Full=Serine acetyltransferase 5; Short=AtSAT-5; AltName: Full=AtSERAT1;1; AltName: Full=SAT-c && PF06426:Serine acetyltransferase, N-terminal
novel.149	brown	3308	PF07690:Major Facilitator Superfamily
novel.1490	brown	1293	-
novel.1494	brown	2848	-
novel.1498	brown	339	-
novel.1500	brown	1012	P92519.1 RecName: Full=Uncharacterized mitochondrial protein AtMg00810; AltName: Full=ORF240b && PF07727:Reverse transcriptase (RNA-dependent DNA polymerase)
novel.1517	brown	844	-
novel.1521	brown	1563	-
novel.1528	brown	3548	Q9MAG8.1 RecName: Full=Putative pentatricopeptide repeat-containing protein At1g53330 && -
novel.1534	brown	449	-
novel.1539	brown	747	-
novel.1544	brown	8275	-
novel.1550	brown	669	-
novel.1553	brown	300	-
novel.1562	brown	306	C0SUT9.1 RecName: Full=Putative lysine-specific demethylase JMJ16; AltName: Full=Jumonji domain-containing protein 16; AltName: Full=Lysine-specific histone demethylase JMJ16; AltName: Full=Protein JUMONJI 16 && -
novel.1566	brown	3271	P04323.1 RecName: Full=Retrovirus-related Pol polyprotein from transposon 17.6; Includes: RecName: Full=Protease; Includes: RecName: Full=Reverse transcriptase; Includes: RecName: Full=Endonuclease && -
novel.1570	brown	212	-
novel.1571	brown	1840	-
novel.1572	brown	1604	Q9ZV56.1 RecName: Full=Choline-phosphate cytidylyltransferase 1; Short=AtCCT1; AltName: Full=CTP:phosphocholine cytidylyltransferase 1; AltName: Full=Phosphorylcholine transferase 1 && -
novel.1573	brown	4659	P10401.1 RecName: Full=Retrovirus-related Pol polyprotein from transposon gypsy; Includes: RecName: Full=Reverse transcriptase; Includes: RecName: Full=Endonuclease && -
novel.1574	brown	421	-
novel.1579	brown	944	F4JY12.1 RecName: Full=Protein GFS12; AltName: Full=BEACH domain-containing protein D; AltName: Full=BEACH-domain homolog D; AltName: Full=GREEN FLUORESCENT SEED 12 && -
novel.1582	brown	523	-
novel.1587	brown	1275	-
novel.1589	brown	856	-
novel.159	brown	1201	Q1W2L8.2 RecName: Full=Glutamate--cysteine ligase, chloroplastic; AltName: Full=Gamma-ECS; Short=GCS; AltName: Full=Gamma-glutamylcysteine synthetase; Flags: Precursor && -
novel.1591	brown	1371	-
novel.1592	brown	745	-
novel.1593	brown	5335	P08548.1 RecName: Full=LINE-1 reverse transcriptase homolog && -
novel.1615	brown	1229	-
novel.163	brown	429	-
novel.172	brown	1919	-
novel.174	brown	976	-
novel.195	brown	3668	Q8VZC9.1 RecName: Full=Vacuolar protein sorting-associated protein 25; Short=AtVPS25; AltName: Full=ESCRT-II complex subunit VPS25 && -
novel.20	brown	2299	P04323.1 RecName: Full=Retrovirus-related Pol polyprotein from transposon 17.6; Includes: RecName: Full=Protease; Includes: RecName: Full=Reverse transcriptase; Includes: RecName: Full=Endonuclease && -
novel.202	brown	570	-
novel.203	brown	1461	-
novel.204	brown	402	-
novel.205	brown	292	-
novel.21	brown	256	-
novel.211	brown	971	-
novel.214	brown	991	Q0WQF4.1 RecName: Full=Vacuolar protein sorting-associated protein 53 A; Short=AtVPS53; AltName: Full=Protein HEAT-INTOLERANT 1 && -
novel.236	brown	888	-
novel.246	brown	630	Q8RWW0.1 RecName: Full=Receptor-like serine/threonine-protein kinase ALE2; AltName: Full=Protein ABNORMAL LEAF SHAPE 2; Flags: Precursor && PF07714:Protein tyrosine kinase
novel.247	brown	1066	-
novel.251	brown	2343	-
novel.268	brown	1106	P51568.2 RecName: Full=Serine/threonine-protein kinase AFC3 && -
novel.276	brown	3088	Q55874.1 RecName: Full=Uncharacterized protein sll0103 && PF17123:RING-like zinc finger
novel.283	brown	1553	-
novel.286	brown	317	Q5Z8T3.1 RecName: Full=Probable inositol oxygenase; AltName: Full=Myo-inositol oxygenase; Short=MI oxygenase && PF05153:Myo-inositol oxygenase
novel.287	brown	1531	Q8L8B8.1 RecName: Full=Cytokinin riboside 5'-monophosphate phosphoribohydrolase LOG3; AltName: Full=Protein LONELY GUY 3 && -
novel.288	brown	2055	-
novel.299	brown	2033	PF10536:Plant mobile domain
novel.303	brown	1671	Q8L799.1 RecName: Full=Inositol oxygenase 1; AltName: Full=Myo-inositol oxygenase 1; Short=AtMIOX1; Short=MI oxygenase 1 && -
novel.304	brown	1123	-
novel.306	brown	1573	-
novel.310	brown	4827	F4HW04.1 RecName: Full=DNA polymerase epsilon catalytic subunit A; AltName: Full=DNA polymerase 2 a; Short=AtPOL2a; AltName: Full=DNA polymerase II subunit a; AltName: Full=Protein ABA OVERLY SENSITIVE a; AltName: Full=Protein EARLY IN SHORT DAYS 7; AltName: Full=Protein EMBRYO DEFECTIVE 142; AltName: Full=Protein EMBRYO DEFECTIVE 2284; AltName: Full=Protein EMBRYO DEFECTIVE 529; AltName: Full=Pr…
novel.313	brown	1697	-
novel.318	brown	2856	Q9LTV6.1 RecName: Full=Peroxisomal 2,4-dienoyl-CoA reductase && -
novel.319	brown	964	-
novel.323	brown	612	-
novel.326	brown	1194	-
novel.329	brown	447	-
novel.33	brown	5495	PF10536:Plant mobile domain
novel.334	brown	1128	PF04811:Sec23/Sec24 trunk domain
novel.335	brown	3528	-
novel.338	brown	599	-
novel.340	brown	758	-
novel.353	brown	3572	P28769.1 RecName: Full=T-complex protein 1 subunit alpha; Short=TCP-1-alpha; AltName: Full=CCT-alpha; AltName: Full=Chaperonin CCT1 && -
novel.361	brown	1140	Q8LPQ5.1 RecName: Full=Zinc finger protein BRUTUS; AltName: Full=Protein EMBRYO DEFECTIVE 2454 && PF05495:CHY zinc finger
novel.363	brown	2745	P10978.1 RecName: Full=Retrovirus-related Pol polyprotein from transposon TNT 1-94; Includes: RecName: Full=Protease; Includes: RecName: Full=Reverse transcriptase; Includes: RecName: Full=Endonuclease && PF00665:Integrase core domain|PF07727:Reverse transcriptase (RNA-dependent DNA polymerase)
novel.367	brown	244	-
novel.37	brown	387	-
novel.370	brown	6716	-
novel.371	brown	1568	-
novel.372	brown	4951	-
novel.38	brown	394	C0SUT9.1 RecName: Full=Putative lysine-specific demethylase JMJ16; AltName: Full=Jumonji domain-containing protein 16; AltName: Full=Lysine-specific histone demethylase JMJ16; AltName: Full=Protein JUMONJI 16 && -
novel.399	brown	2482	-
novel.403	brown	1779	-
novel.407	brown	560	-
novel.411	brown	439	PF10536:Plant mobile domain
novel.412	brown	3034	P0C2F6.1 RecName: Full=Putative ribonuclease H protein At1g65750 && -
novel.419	brown	2352	Q9FKS4.2 RecName: Full=Serine/threonine-protein kinase ATR; Short=AtATR; AltName: Full=Ataxia telangiectasia-mutated and Rad3-related homolog; AltName: Full=DNA repair protein ATR; AltName: Full=Rad3-like protein; Short=AtRAD3 && PF01020:Ribosomal L40e family|PF00044:Glyceraldehyde 3-phosphate dehydrogenase, NAD binding domain
novel.423	brown	996	-
novel.424	brown	4685	-
novel.425	brown	850	F4I6G4.1 RecName: Full=Lysine-specific demethylase JMJ18; AltName: Full=Jumonji domain-containing protein 18; AltName: Full=Lysine-specific histone demethylase JMJ18; AltName: Full=Protein JUMONJI 18 && -
novel.439	brown	697	-
novel.441	brown	712	-
novel.461	brown	2308	-
novel.464	brown	428	P10978.1 RecName: Full=Retrovirus-related Pol polyprotein from transposon TNT 1-94; Includes: RecName: Full=Protease; Includes: RecName: Full=Reverse transcriptase; Includes: RecName: Full=Endonuclease && PF07727:Reverse transcriptase (RNA-dependent DNA polymerase)
novel.465	brown	818	P10978.1 RecName: Full=Retrovirus-related Pol polyprotein from transposon TNT 1-94; Includes: RecName: Full=Protease; Includes: RecName: Full=Reverse transcriptase; Includes: RecName: Full=Endonuclease && PF00665:Integrase core domain
novel.470	brown	266	Q9LPC7.1 RecName: Full=Peptidyl-prolyl cis-trans isomerase CYP18-1; Short=PPIase CYP18-1; AltName: Full=Cyclophilin of 18 kDa 1; AltName: Full=Cyclophilin-18-1 && -
novel.474	brown	983	-
novel.475	brown	577	-
novel.485	brown	1745	-
novel.486	brown	983	-
novel.494	brown	3975	Q7LHG5.2 RecName: Full=Transposon Ty3-I Gag-Pol polyprotein; AltName: Full=Gag3-Pol3; AltName: Full=Transposon Ty3-2 TYA-TYB polyprotein; Contains: RecName: Full=Capsid protein; Short=CA; AltName: Full=p24; Contains: RecName: Full=Spacer peptide p3; Contains: RecName: Full=Nucleocapsid protein p11; Short=NC; Contains: RecName: Full=Ty3 protease; Short=PR; AltName: Full=p16; Contains: RecName: Ful…
novel.507	brown	7080	-
novel.508	brown	434	-
novel.509	brown	2621	-
novel.511	brown	541	-
novel.513	brown	1024	-
novel.515	brown	887	Q9ZUF7.1 RecName: Full=Protein LURP-one-related 6 && -
novel.517	brown	3682	-
novel.52	brown	470	-
novel.521	brown	2099	-
novel.523	brown	1721	Q93WY4.1 RecName: Full=Probable WRKY transcription factor 12; AltName: Full=WRKY DNA-binding protein 12 && -
novel.525	brown	389	-
novel.526	brown	4262	P14381.1 RecName: Full=Transposon TX1 uncharacterized 149 kDa protein; AltName: Full=ORF 2 && -
novel.529	brown	1376	-
novel.53	brown	583	Q9FDX8.1 RecName: Full=Zinc finger protein HD1; AltName: Full=Protein CONSTANS-like; AltName: Full=Protein HEADING DATE 1; Short=OsHd1; AltName: Full=Protein PHOTOPERIOD SENSITIVITY 1 && -
novel.531	brown	1027	-
novel.540	brown	750	Q38931.2 RecName: Full=Peptidyl-prolyl cis-trans isomerase FKBP62; Short=PPIase FKBP62; AltName: Full=70 kDa peptidyl-prolyl isomerase; AltName: Full=FK506-binding protein 62; Short=AtFKBP62; AltName: Full=Immunophilin FKBP62; AltName: Full=Peptidylprolyl isomerase ROF1; AltName: Full=Protein ROTAMASE FKBP 1; AltName: Full=Rotamase && PF00254:FKBP-type peptidyl-prolyl cis-trans isomerase
novel.543	brown	613	-
novel.545	brown	1000	-
novel.55	brown	925	-
novel.552	brown	1348	-
novel.555	brown	609	-
novel.576	brown	1635	P20825.1 RecName: Full=Retrovirus-related Pol polyprotein from transposon 297; Includes: RecName: Full=Protease; Includes: RecName: Full=Reverse transcriptase; Includes: RecName: Full=Endonuclease && -
novel.58	brown	2210	-
novel.580	brown	3064	-
novel.584	brown	5707	-
novel.587	brown	1944	Q8VYF5.1 RecName: Full=N-carbamoylputrescine amidase; AltName: Full=Nitrilase-like protein 1 && -
novel.593	brown	529	Q9C7A8.2 RecName: Full=DNA replication complex GINS protein PSF2 && -
novel.599	brown	291	-
novel.6	brown	305	-
novel.60	brown	1265	Q43207.1 RecName: Full=70 kDa peptidyl-prolyl isomerase; AltName: Full=Peptidyl-prolyl cis-trans isomerase; Short=PPIase; AltName: Full=Rotamase && PF00254:FKBP-type peptidyl-prolyl cis-trans isomerase
novel.602	brown	788	-
novel.604	brown	509	-
novel.605	brown	983	-
novel.607	brown	1419	-
novel.61	brown	390	-
novel.619	brown	2038	Q38931.2 RecName: Full=Peptidyl-prolyl cis-trans isomerase FKBP62; Short=PPIase FKBP62; AltName: Full=70 kDa peptidyl-prolyl isomerase; AltName: Full=FK506-binding protein 62; Short=AtFKBP62; AltName: Full=Immunophilin FKBP62; AltName: Full=Peptidylprolyl isomerase ROF1; AltName: Full=Protein ROTAMASE FKBP 1; AltName: Full=Rotamase && PF00450:Serine carboxypeptidase|PF00254:FKBP-type peptidyl-pro…
novel.624	brown	597	-
novel.635	brown	2786	PF05699:hAT family C-terminal dimerisation region
novel.637	brown	517	-
novel.65	brown	425	-
novel.652	brown	428	-
novel.657	brown	408	-
novel.666	brown	501	-
novel.685	brown	305	-
novel.687	brown	251	-
novel.69	brown	804	PF13976:GAG-pre-integrase domain
novel.696	brown	3393	Q42572.2 RecName: Full=DNA ligase 1; Short=AtLIG1; AltName: Full=DNA ligase I; AltName: Full=Polydeoxyribonucleotide synthase [ATP] 1; Flags: Precursor && PF01068:ATP dependent DNA ligase domain
novel.702	brown	460	C0SUT9.1 RecName: Full=Putative lysine-specific demethylase JMJ16; AltName: Full=Jumonji domain-containing protein 16; AltName: Full=Lysine-specific histone demethylase JMJ16; AltName: Full=Protein JUMONJI 16 && -
novel.716	brown	3996	Q9P2P1.3 RecName: Full=Protein NYNRIN; AltName: Full=NYN domain and retroviral integrase catalytic domain-containing protein; AltName: Full=Protein cousin of GIN1 && PF00665:Integrase core domain
novel.719	brown	406	-
novel.739	brown	1256	-
novel.743	brown	255	-
novel.747	brown	5029	Q7PC88.1 RecName: Full=ABC transporter G family member 31; Short=ABC transporter ABCG.31; Short=AtABCG31; AltName: Full=Pleiotropic drug resistance protein 3 && -
novel.750	brown	1257	-
novel.755	brown	1131	-
novel.756	brown	1008	-
novel.757	brown	1677	-
novel.758	brown	1325	-
novel.761	brown	905	-
novel.771	brown	1023	Q3EAQ5.2 RecName: Full=Probable peptide/nitrate transporter At3g43790; AltName: Full=Protein ZINC INDUCED FACILITATOR-LIKE 2 && -
novel.774	brown	657	P25856.3 RecName: Full=Glyceraldehyde-3-phosphate dehydrogenase GAPA1, chloroplastic; AltName: Full=NADP-dependent glyceraldehydephosphate dehydrogenase A subunit 1; Flags: Precursor && PF00044:Glyceraldehyde 3-phosphate dehydrogenase, NAD binding domain|PF01301:Glycosyl hydrolases family 35
novel.775	brown	606	-
novel.779	brown	1427	P04323.1 RecName: Full=Retrovirus-related Pol polyprotein from transposon 17.6; Includes: RecName: Full=Protease; Includes: RecName: Full=Reverse transcriptase; Includes: RecName: Full=Endonuclease && -
novel.780	brown	2650	-
novel.789	brown	318	Q38931.2 RecName: Full=Peptidyl-prolyl cis-trans isomerase FKBP62; Short=PPIase FKBP62; AltName: Full=70 kDa peptidyl-prolyl isomerase; AltName: Full=FK506-binding protein 62; Short=AtFKBP62; AltName: Full=Immunophilin FKBP62; AltName: Full=Peptidylprolyl isomerase ROF1; AltName: Full=Protein ROTAMASE FKBP 1; AltName: Full=Rotamase && -
novel.790	brown	777	-
novel.80	brown	903	-
novel.813	brown	2973	-
novel.816	brown	580	-
novel.819	brown	676	PF04811:Sec23/Sec24 trunk domain
novel.820	brown	419	-
novel.825	brown	1434	-
novel.827	brown	4411	-
novel.828	brown	1150	-
novel.830	brown	785	-
novel.833	brown	738	-
novel.841	brown	668	-
novel.842	brown	393	-
novel.843	brown	780	-
novel.845	brown	2660	-
novel.861	brown	243	-
novel.864	brown	1530	Q7XMK8.1 RecName: Full=DEAD-box ATP-dependent RNA helicase 6 && -
novel.883	brown	696	-
novel.895	brown	1175	-
novel.897	brown	2240	Q8L8B8.1 RecName: Full=Cytokinin riboside 5'-monophosphate phosphoribohydrolase LOG3; AltName: Full=Protein LONELY GUY 3 && -
novel.911	brown	680	-
novel.93	brown	555	-
novel.934	brown	720	-
novel.941	brown	1175	-
novel.944	brown	2102	Q570C8.2 RecName: Full=3-ketoacyl-CoA thiolase 5, peroxisomal; AltName: Full=Acetyl-CoA acyltransferase 5; AltName: Full=Beta-ketothiolase 5; AltName: Full=Peroxisomal 3-oxoacyl-CoA thiolase 5; Flags: Precursor && -
novel.948	brown	1571	Q9M2G8.1 RecName: Full=IQ domain-containing protein IQM6; AltName: Full=IQ motif-containing protein 6 && -
novel.949	brown	1020	-
novel.956	brown	369	O65472.2 RecName: Full=Putative cysteine-rich receptor-like protein kinase 12; Short=Cysteine-rich RLK12; Flags: Precursor && PF07714:Protein tyrosine kinase
novel.968	brown	2049	-
novel.969	brown	817	Q9LHT0.1 RecName: Full=Tropinone reductase homolog At5g06060 && -
novel.979	brown	485	-
novel.986	brown	430	Q9ZNQ8.1 RecName: Full=Proline-rich receptor-like protein kinase PERK4; AltName: Full=Proline-rich extensin-like receptor kinase 4; Short=AtPERK4 && -
novel.99	brown	350	-
novel.991	brown	2355	Q6J9N8.2 RecName: Full=AP2-like ethylene-responsive transcription factor AIL7; AltName: Full=Protein AINTEGUMENTA-LIKE 7 && PF00107:Zinc-binding dehydrogenase
Phvul.001G004300	brown	2486	Q94CH6.1 RecName: Full=GDSL esterase/lipase EXL3; AltName: Full=Family II extracellular lipase 3; Short=Family II lipase EXL3; Flags: Precursor && PF00657:GDSL-like Lipase/Acylhydrolase
Phvul.001G012100	brown	4856	F4IHJ0.1 RecName: Full=Phosphatidylinositol/phosphatidylcholine transfer protein SFH8; AltName: Full=Protein SEC FOURTEEN HOMOLOGS 8; Short=AtSFH8 && PF03765:CRAL/TRIO, N-terminal domain|PF00650:CRAL/TRIO domain
Phvul.001G013200	brown	1898	-
Phvul.001G020800	brown	1383	-
Phvul.001G020900	brown	1238	-
Phvul.001G025900	brown	2875	PF04788:Protein of unknown function (DUF620)
Phvul.001G027700	brown	4486	-
Phvul.001G027900	brown	2170	-
Phvul.001G028900	brown	8435	Q969X6.1 RecName: Full=U3 small nucleolar RNA-associated protein 4 homolog; AltName: Full=Cirhin; AltName: Full=UTP4 small subunit processome component && -
Phvul.001G031600	brown	4718	O48651.1 RecName: Full=Squalene monooxygenase; AltName: Full=Squalene epoxidase; Short=SE && PF08491:Squalene epoxidase
Phvul.001G039100	brown	4722	Q9S7X6.1 RecName: Full=Thermospermine synthase ACAULIS5 && PF01564:Spermine/spermidine synthase
Phvul.001G043000	brown	2657	PF08263:Leucine rich repeat N-terminal domain	Resistance protein
Phvul.001G044900	brown	2702	Q9CAH1.1 RecName: Full=Putative receptor-like protein kinase At1g72540 && PF07714:Protein tyrosine kinase	protein kinase
Phvul.001G050400	brown	1135	-
Phvul.001G051100	brown	3159	Q8RWZ5.1 RecName: Full=G-type lectin S-receptor-like serine/threonine-protein kinase SD2-5; AltName: Full=S-domain-2 (SD2) receptor kinase 5; Short=SD2-5; Flags: Precursor && PF00069:Protein kinase domain|PF01453:D-mannose binding lectin	protein kinase
Phvul.001G053600	brown	2747	A7IPQ9.1 RecName: Full=50S ribosomal protein L24 && PF00467:KOW motif
Phvul.001G056500	brown	2752	B9DG24.1 RecName: Full=Transcription initiation factor TFIID subunit 7; AltName: Full=TBP-associated factor 7; Short=AtTAF7 && PF04658:TAFII55 protein conserved region
Phvul.001G056800	brown	5866	Q8VZK0.1 RecName: Full=E3 ubiquitin-protein ligase MIEL1; AltName: Full=MYB30-interacting E3 ligase 1 && PF13639:Ring finger domain|PF05495:CHY zinc finger|PF14599:Zinc-ribbon
Phvul.001G057800	brown	4870	Q9ZQ34.1 RecName: Full=Uncharacterized protein At2g24330 && PF10058:Predicted integral membrane zinc-ribbon metal-binding protein
Phvul.001G059700	brown	1425	-
Phvul.001G061000	brown	3830	PF01925:Sulfite exporter TauE/SafE
Phvul.001G067300	brown	4609	P12886.1 RecName: Full=Alcohol dehydrogenase 1 && PF08240:Alcohol dehydrogenase GroES-like domain|PF00107:Zinc-binding dehydrogenase
Phvul.001G068600	brown	1491	PF13947:Wall-associated receptor kinase galacturonan-binding	protein kinase
Phvul.001G070000	brown	2232	P93604.1 RecName: Full=Rust resistance kinase Lr10; AltName: Full=Probable receptor-like serine/threonine-protein kinase LRK10; Flags: Precursor && PF07714:Protein tyrosine kinase	Resistance protein, protein kinase
Phvul.001G072400	brown	19871	B9FFA3.2 RecName: Full=Kinesin-like protein KIN-7E, chloroplastic; Flags: Precursor && PF00225:Kinesin motor domain
Phvul.001G078800	brown	2504	PF13041:PPR repeat family
Phvul.001G085900	brown	1757	PF04819:Family of unknown function (DUF716)
Phvul.001G091400	brown	3653	Q49I57.1 RecName: Full=Teosinte glume architecture 1 && PF03110:SBP domain
Phvul.001G093200	brown	10501	-
Phvul.001G100200	brown	2153	Q84TD6.1 RecName: Full=NAC transcription factor 47; AltName: Full=NAC domain-containing protein 47; Short=ANAC047; AltName: Full=Protein SPEEDY HYPONASTIC GROWTH && PF02365:No apical meristem (NAM) protein	transcription factor
Phvul.001G115300	brown	5794	P52423.2 RecName: Full=Phosphoribosylglycinamide formyltransferase, chloroplastic; AltName: Full=5'-phosphoribosylglycinamide transformylase; AltName: Full=GAR transformylase; Short=GART; Flags: Precursor && PF00551:Formyl transferase
Phvul.001G115700	brown	8708	Q9SG80.1 RecName: Full=Alpha-L-arabinofuranosidase 1; Short=AtASD1; AltName: Full=Beta-D-xylosidase; Flags: Precursor && PF06964:Alpha-L-arabinofuranosidase C-terminus
Phvul.001G119200	brown	3596	-
Phvul.001G129800	brown	5103	PF12928:tRNA-splicing endonuclease subunit sen54 N-term
Phvul.001G130000	brown	3613	P48513.1 RecName: Full=Transcription initiation factor IIB; AltName: Full=General transcription factor TFIIB && PF00382:Transcription factor TFIIB repeat|PF08271:TFIIB zinc-binding	transcription factor
Phvul.001G135400	brown	2014	-
Phvul.001G136700	brown	2626	Q9SVY1.1 RecName: Full=Zinc finger protein WIP2; AltName: Full=Protein NO TRANSMITTING TRACT; AltName: Full=WIP-domain protein 2; Short=AtWIP2 && -
Phvul.001G139400	brown	1937	Q42798.1 RecName: Full=3,9-dihydroxypterocarpan 6A-monooxygenase; AltName: Full=Cytochrome P450 93A1; AltName: Full=Dihydroxypterocarpan 6a-hydroxylase; Short=D6aH && PF00067:Cytochrome P450
Phvul.001G143900	brown	2824	Q39147.1 RecName: Full=DNA-3-methyladenine glycosylase; AltName: Full=3-methyladenine DNA glycosidase && PF02245:Methylpurine-DNA glycosylase (MPG)
Phvul.001G146200	brown	3613	-
Phvul.001G149200	brown	6050	Q67XQ0.1 RecName: Full=DUF21 domain-containing protein At4g14240; AltName: Full=CBS domain-containing protein CBSDUF1 && PF01595:Domain of unknown function DUF21
Phvul.001G152600	brown	1572	PF05910:Plant protein of unknown function (DUF868)
Phvul.001G153200	brown	2266	Q8LGS1.2 RecName: Full=Protein MARD1; AltName: Full=Mediator of ABA-regulated dormancy1; AltName: Full=Senescence-associated protein SAG102 && PF04570:zinc-finger of the FCS-type, C2-C2
Phvul.001G155100	brown	1712	-
Phvul.001G158800	brown	1223	Q9SR34.1 RecName: Full=Transcriptional regulator TAC1; AltName: Full=Protein TELOMERASE ACTIVATOR1 && -
Phvul.001G169700	brown	360	-
Phvul.001G169800	brown	4497	Q94AA1.1 RecName: Full=UNC93-like protein 3 && PF05978:Ion channel regulatory protein UNC-93
Phvul.001G175300	brown	3497	Q84TG1.1 RecName: Full=DEAD-box ATP-dependent RNA helicase 57 && PF00271:Helicase conserved C-terminal domain|PF00270:DEAD/DEAH box helicase
Phvul.001G180700	brown	3222	-
Phvul.001G181400	brown	6036	Q8L850.2 RecName: Full=Phosphatidylinositol 4-phosphate 5-kinase 9; Short=AtPIP5K9; AltName: Full=1-phosphatidylinositol 4-phosphate kinase 9; AltName: Full=Diphosphoinositide kinase 9; AltName: Full=PtdIns(4)P-5-kinase 9 && PF02493:MORN repeat|PF01504:Phosphatidylinositol-4-phosphate 5-Kinase	protein kinase
Phvul.001G182800	brown	1872	Q9ZQ96.1 RecName: Full=UDP-glycosyltransferase 73C3 && PF00201:UDP-glucoronosyl and UDP-glucosyl transferase
Phvul.001G186500	brown	10524	Q9SJQ6.2 RecName: Full=Protein ROS1; AltName: Full=DEMETER-like protein 1; AltName: Full=Repressor of silencing 1 && PF15629:Permuted single zf-CXXC unit|PF15628:RRM in Demeter
Phvul.001G193700	brown	1485	-
Phvul.001G198100	brown	1026	-
Phvul.001G205300	brown	2144	Q84J88.1 RecName: Full=Heavy metal-associated isoprenylated plant protein 36; Short=AtHIP36; Flags: Precursor && PF00403:Heavy-metal-associated domain
Phvul.001G207300	brown	1026	P17407.1 RecName: Full=21 kDa protein; AltName: Full=1.2 protein; Flags: Precursor && PF04043:Plant invertase/pectin methylesterase inhibitor
Phvul.001G207400	brown	6105	Q9LZI2.1 RecName: Full=UDP-glucuronic acid decarboxylase 2; AltName: Full=UDP-XYL synthase 2; AltName: Full=UDP-glucuronate decarboxylase 2; Short=UGD; Short=UXS-2; AltName: Full=dTDP-glucose 4-6-dehydratase homolog D18 && PF16363:GDP-mannose 4,6 dehydratase
Phvul.001G219300	brown	2660	PF13419:Haloacid dehalogenase-like hydrolase
Phvul.001G221400	brown	3983	Q9SFF6.1 RecName: Full=Pectin acetylesterase 12; Flags: Precursor && PF03283:Pectinacetylesterase
Phvul.001G225000	brown	1769	Q9XGI7.1 RecName: Full=Nicotianamine synthase; AltName: Full=Chloronerva; AltName: Full=S-adenosyl-L-methionine:S-adenosyl-L-methionine:S-adenosyl-methionine 3-amino-3-carboxypropyltransferase && PF03059:Nicotianamine synthase protein
Phvul.001G227200	brown	3759	Q6NME7.1 RecName: Full=CST complex subunit TEN1; AltName: Full=Protein MERISTEM DISORGANIZATION 1; AltName: Full=Protein telomeric pathways with STN1 homolog && PF15490:Telomere-capping, CST complex subunit
Phvul.001G235800	brown	2519	Q9LHT0.1 RecName: Full=Tropinone reductase homolog At5g06060 && PF00106:short chain dehydrogenase
Phvul.001G239400	brown	1886	Q3B8G7.1 RecName: Full=Immediate early response 3-interacting protein 1 [Xenopus laevis] && -
Phvul.001G240000	brown	3197	Q9FFJ8.1 RecName: Full=L10-interacting MYB domain-containing protein && PF12776:Myb/SANT-like DNA-binding domain
Phvul.001G248600	brown	4278	Q8VZR7.2 RecName: Full=Protein NRT1/ PTR FAMILY 5.1; Short=AtNPF5.1 && PF00854:POT family
Phvul.001G248700	brown	2562	Q7X996.1 RecName: Full=CBL-interacting protein kinase 2; AltName: Full=OsCIPK02 && PF03822:NAF domain|PF00069:Protein kinase domain	protein kinase
Phvul.001G251200	brown	1269	O65665.1 RecName: Full=Ethylene-responsive transcription factor ERF060 && PF00847:AP2 domain	transcription factor
Phvul.001G252100	brown	3861	A8KBE0.2 RecName: Full=Oxidation resistance protein 1 && PF07534:TLD	Resistance protein
Phvul.001G254400	brown	5167	B0XN12.1 RecName: Full=Probable glucan 1,3-beta-glucosidase A; AltName: Full=Exo-1,3-beta-glucanase 1; AltName: Full=Exo-1,3-beta-glucanase A; Flags: Precursor && PF00150:Cellulase (glycosyl hydrolase family 5)
Phvul.001G257600	brown	1263	PF05627:Cleavage site for pathogenic type III effector avirulence factor Avr
Phvul.001G259800	brown	6967	P42534.2 RecName: Full=Putative polyketide hydroxylase; AltName: Full=WhiE ORF VIII && PF01494:FAD binding domain
Phvul.001G260000	brown	7165	P07374.3 RecName: Full=Urease; AltName: Full=Urea amidohydrolase && PF01979:Amidohydrolase family|PF00449:Urease alpha-subunit, N-terminal domain|PF00547:Urease, gamma subunit|PF00699:Urease beta subunit
Phvul.001G261100	brown	4180	Q54YW1.1 RecName: Full=ELMO domain-containing protein A && PF04727:ELMO/CED-12 family
Phvul.001G262400	brown	3091	Q9C7F7.1 RecName: Full=Non-specific lipid transfer protein GPI-anchored 1; Short=AtLTPG-1; Short=Protein LTP-GPI-ANCHORED 1; Flags: Precursor && PF14368:Probable lipid transfer
Phvul.001G264600	brown	1384	PF01936:NYN domain
Phvul.001G266600	brown	2834	O23254.1 RecName: Full=Serine hydroxymethyltransferase 4; Short=AtSHMT4; AltName: Full=Glycine hydroxymethyltransferase 4; AltName: Full=Serine methylase 4 && PF00464:Serine hydroxymethyltransferase
Phvul.002G000300	brown	3305	Q8GWE1.1 RecName: Full=Ubiquitin carboxyl-terminal hydrolase 3 && PF01088:Ubiquitin carboxyl-terminal hydrolase, family 1
Phvul.002G001300	brown	4129	Q9LVU1.1 RecName: Full=Vesicle-associated protein 2-1; AltName: Full=Plant VAP homolog 21; Short=AtPVA21; AltName: Full=VAMP-associated protein 2-1; Contains: RecName: Full=Vesicle-associated protein 2-1, N-terminally processed && PF00635:MSP (Major sperm protein) domain
Phvul.002G004800	brown	6442	Q6LA43.2 RecName: Full=Two-component response regulator-like APRR2; AltName: Full=Pseudo-response regulator 2; AltName: Full=TOC2 protein && PF00072:Response regulator receiver domain|PF00249:Myb-like DNA-binding domain
Phvul.002G008400	brown	1656	Q8LF99.2 RecName: Full=Probable xyloglucan endotransglucosylase/hydrolase protein 6; Short=At-XTH6; Short=XTH-6; Flags: Precursor && PF06955:Xyloglucan endo-transglycosylase (XET) C-terminus|PF00722:Glycosyl hydrolases family 16
Phvul.002G008600	brown	1735	P46604.1 RecName: Full=Homeobox-leucine zipper protein HAT22; AltName: Full=Homeodomain-leucine zipper protein HAT22; Short=HD-ZIP protein 22 && PF00046:Homeobox domain|PF02183:Homeobox associated leucine zipper
Phvul.002G010900	brown	3928	O49204.1 RecName: Full=Adenylyl-sulfate kinase, chloroplastic; AltName: Full=ATP adenosine-5'-phosphosulfate 3'-phosphotransferase; AltName: Full=Adenosine-5'-phosphosulfate kinase; Short=APS kinase; Flags: Precursor && PF01583:Adenylylsulphate kinase	protein kinase
Phvul.002G011800	brown	5910	Q9FJX6.1 RecName: Full=Formin-like protein 6; Short=AtFH6; Short=AtFORMIN-6; Flags: Precursor && PF02181:Formin Homology 2 Domain
Phvul.002G012200	brown	1555	Q9SN23.1 RecName: Full=LOB domain-containing protein 38; AltName: Full=ASYMMETRIC LEAVES 2-like protein 40; Short=AS2-like protein 40 && PF03195:Protein of unknown function DUF260
Phvul.002G016400	brown	1488	D4Q9Z4.1 RecName: Full=Soyasapogenol B glucuronide galactosyltransferase; AltName: Full=Soyasaponin glycosyltransferase 2; AltName: Full=UDP-galactose:SBMG-galactosyltransferase && PF00201:UDP-glucoronosyl and UDP-glucosyl transferase
Phvul.002G016600	brown	4681	Q8VC52.1 RecName: Full=RNA-binding protein with multiple splicing 2 && PF00076:RNA recognition motif. (a.k.a. RRM, RBD, or RNP domain)
Phvul.002G020400	brown	3068	PF04784:Protein of unknown function, DUF547|PF14389:Leucine-zipper of ternary complex factor MIP1
Phvul.002G022200	brown	7030	A2WYS8.2 RecName: Full=Probable esterase PIR7A >Q0JG98.2 RecName: Full=Probable esterase PIR7A && PF12697:Alpha/beta hydrolase family
Phvul.002G022900	brown	2621	O49858.1 RecName: Full=Cytochrome P450 82A3; AltName: Full=Cytochrome P450 CP6 && PF00067:Cytochrome P450
Phvul.002G026400	brown	1074	Q94ID7.1 RecName: Full=Geranylgeranyl pyrophosphate synthase, chloroplastic; Short=GGPP synthase; Short=GGPS; AltName: Full=(2E,6E)-farnesyl diphosphate synthase; AltName: Full=Dimethylallyltranstransferase; AltName: Full=Farnesyl diphosphate synthase; AltName: Full=Farnesyltranstransferase; AltName: Full=Geranyltranstransferase; Flags: Precursor && PF00348:Polyprenyl synthetase
Phvul.002G026800	brown	1098	Q7XI96.1 RecName: Full=Protein BZR1 homolog 1; Short=OsBZR1; AltName: Full=Protein BRASSINAZOLE-RESISTANT 1 homolog 1 >B8B7S5.1 RecName: Full=Protein BZR1 homolog 1; Short=OsBZR1; AltName: Full=Protein BRASSINAZOLE-RESISTANT 1 homolog 1 && PF05687:BES1/BZR1 plant transcription factor, N-terminal	transcription factor
Phvul.002G035000	brown	2259	F4HUK6.1 RecName: Full=Probable acyl-activating enzyme 1, peroxisomal; AltName: Full=AMP-binding protein 1; Short=AtAMPBP1 && PF00501:AMP-binding enzyme|PF13193:AMP-binding enzyme C-terminal domain
Phvul.002G035800	brown	2784	PF02136:Nuclear transport factor 2 (NTF2) domain
Phvul.002G037300	brown	1534	Q6XBF8.1 RecName: Full=Aspartic proteinase CDR1; AltName: Full=Protein CONSTITUTIVE DISEASE RESISTANCE 1; Flags: Precursor && PF14541:Xylanase inhibitor C-terminal|PF14543:Xylanase inhibitor N-terminal	Resistance protein
Phvul.002G046900	brown	1085	P80728.1 RecName: Full=Mavicyanin && PF02298:Plastocyanin-like domain
Phvul.002G048500	brown	2253	Q1JPL7.3 RecName: Full=Pectinesterase/pectinesterase inhibitor 18; AltName: Full=AtPMEpcrA; Contains: RecName: Full=Pectinesterase inhibitor 18; AltName: Full=Pectin methylesterase inhibitor 18; Contains: RecName: Full=Bifunctional pectinesterase 18/rRNA N-glycosylase; Short=PE 18; AltName: Full=Pectin methylesterase 18; AltName: Full=Pectin methylesterase 4; Short=AtPME4; AltName: Full=Ribosome-…
Phvul.002G053000	brown	5974	Q8L7W8.1 RecName: Full=Alpha-L-fucosidase 2; AltName: Full=Alpha-1,2-fucosidase 2; AltName: Full=Alpha-L-fucosidase 95A; Short=AtFuc95A; AltName: Full=Alpha-L-fucoside fucohydrolase 2; AltName: Full=Protein ALTERED XYLOGLUCAN 8; Flags: Precursor && PF14498:Glycosyl hydrolase family 65, N-terminal domain
Phvul.002G053800	brown	886	Q9C911.1 RecName: Full=DNAJ protein JJJ1 homolog; Short=AtJJJ1 && -
Phvul.002G054200	brown	3028	Q93ZR6.1 RecName: Full=O-acyltransferase WSD1; AltName: Full=Diacylglycerol O-acyltransferase; Short=DGAT; AltName: Full=Long-chain-alcohol O-fatty-acyltransferase; AltName: Full=Wax synthase; Short=WS && PF03007:Wax ester synthase-like Acyl-CoA acyltransferase domain|PF06974:Protein of unknown function (DUF1298)
Phvul.002G054300	brown	7480	Q0PCS3.1 RecName: Full=Protein CHROMATIN REMODELING 25; Short=AtCHR25; AltName: Full=DNA repair and recombination protein RAD54; Short=AtRAD54 && PF00176:SNF2 family N-terminal domain|PF00271:Helicase conserved C-terminal domain
Phvul.002G056500	brown	742	Q9FLV0.1 RecName: Full=Protein DOWNY MILDEW RESISTANCE 6; Short=AtDMR6; AltName: Full=2-oxoglutarate (2OG)-Fe(II) oxygenase-like protein DMR6; AltName: Full=Salicylate 3-hydroxylase DMR6; Short=S3H DMR6; Short=SA 3-hydroxylase DMR6; Short=Salicylic acid 3-hydroxylase DMR6 && -	Resistance protein
Phvul.002G057500	brown	2218	Q41975.2 RecName: Full=Probable aquaporin TIP2-2; AltName: Full=Tonoplast intrinsic protein 2-2; Short=AtTIP2;2; Contains: RecName: Full=Probable aquaporin TIP2-2, N-terminally processed && PF00230:Major intrinsic protein
Phvul.002G064500	brown	1850	Q9LDE3.1 RecName: Full=F-box/kelch-repeat protein At1g23390 && -
Phvul.002G065500	brown	4123	Q9LFP7.1 RecName: Full=Probable receptor-like protein kinase At5g15080 && PF07714:Protein tyrosine kinase	protein kinase
Phvul.002G079200	brown	7351	O82500.1 RecName: Full=Putative disease resistance protein At4g11170 && PF01582:TIR domain|PF00931:NB-ARC domain	Resistance protein
Phvul.002G081200	brown	1975	Q9C6T2.1 RecName: Full=Pentatricopeptide repeat-containing protein At1g31920 && PF13041:PPR repeat family
Phvul.002G083800	brown	2419	Q9FDW1.1 RecName: Full=Transcription factor MYB44; AltName: Full=Myb-related protein 44; Short=AtMYB44; AltName: Full=Myb-related protein R1; Short=AtMYBR1 && PF00249:Myb-like DNA-binding domain	transcription factor
Phvul.002G086000	brown	2421	Q9SWI1.2 RecName: Full=Protein PHYTOCHROME KINASE SUBSTRATE 1 && -	protein kinase
Phvul.002G100100	brown	4022	Q9SHF3.1 RecName: Full=Protein argonaute 2 && PF08699:Argonaute linker 1 domain|PF16488:Argonaute linker 2 domain|PF02171:Piwi domain|PF02170:PAZ domain|PF16486:N-terminal domain of argonaute
Phvul.002G102300	brown	1270	Q9LRA7.1 RecName: Full=Probable alpha,alpha-trehalose-phosphate synthase [UDP-forming] 9; AltName: Full=Trehalose-6-phosphate synthase 9; Short=AtTPS9 && PF00982:Glycosyltransferase family 20|PF02358:Trehalose-phosphatase
Phvul.002G104800	brown	2338	-
Phvul.002G105300	brown	5579	Q6DJF8.1 RecName: Full=Methyltransferase-like protein 23 && PF10294:Lysine methyltransferase
Phvul.002G106100	brown	2778	Q39255.1 RecName: Full=SKP1-like protein 1A; Short=SKP1-like 1; AltName: Full=UFO-binding protein 1 && PF01466:Skp1 family, dimerisation domain|PF03931:Skp1 family, tetramerisation domain
Phvul.002G108300	brown	1588	Q3EAQ5.2 RecName: Full=Probable peptide/nitrate transporter At3g43790; AltName: Full=Protein ZINC INDUCED FACILITATOR-LIKE 2 && PF07690:Major Facilitator Superfamily
Phvul.002G110600	brown	1065	Q9FMC2.1 RecName: Full=Basic leucine zipper 43; Short=AtbZIP43; Short=bZIP protein 43 && PF00170:bZIP transcription factor	transcription factor
Phvul.002G118100	brown	4330	Q8LPQ8.2 RecName: Full=Monosaccharide-sensing protein 2; AltName: Full=Sugar transporter MSSP2 && PF00083:Sugar (and other) transporter
Phvul.002G118900	brown	4218	Q00583.1 RecName: Full=3-hydroxy-3-methylglutaryl-coenzyme A reductase 3; Short=HMG-CoA reductase 3 && PF00368:Hydroxymethylglutaryl-coenzyme A reductase
Phvul.002G119300	brown	4049	Q9C9K5.1 RecName: Full=Protein PIN-LIKES 3; AltName: Full=Auxin efflux carrier-like protein 3 && PF03547:Membrane transport protein
Phvul.002G119600	brown	2796	Q5UNY4.1 RecName: Full=Uncharacterized protein L728 [Acanthamoeba polyphaga mimivirus] && PF11443:Domain of unknown function (DUF2828)
Phvul.002G122600	brown	7783	O65709.2 RecName: Full=Long-chain-alcohol oxidase FAO4A; AltName: Full=Long-chain fatty alcohol oxidase 4A && PF00732:GMC oxidoreductase|PF05199:GMC oxidoreductase
Phvul.002G126800	brown	10561	Q9FT73.1 RecName: Full=Mediator of RNA polymerase II transcription subunit 34; AltName: Full=ATP-dependent DNA helicase Q-like 2; AltName: Full=RecQ-like protein 2; Short=AtRecQ2; Short=AtRecQl2 && PF00570:HRDC domain|PF16124:RecQ zinc-binding|PF00270:DEAD/DEAH box helicase|PF00271:Helicase conserved C-terminal domain
Phvul.002G129700	brown	3581	Q7XA40.2 RecName: Full=Putative disease resistance protein RGA3; AltName: Full=Blight resistance protein B149; AltName: Full=RGA1-blb && PF00931:NB-ARC domain	Resistance protein
Phvul.002G131500	brown	7193	O82281.2 RecName: Full=Protein Brevis radix-like 1; Short=AtBRXL1 && PF13713:Transcription factor BRX N-terminal domain|PF08381:Transcription factor regulating root and shoot growth via Pin3	transcription factor
Phvul.002G132100	brown	1593	Q9ZQ96.1 RecName: Full=UDP-glycosyltransferase 73C3 && PF00201:UDP-glucoronosyl and UDP-glucosyl transferase
Phvul.002G134400	brown	3140	Q6WQJ1.2 RecName: Full=Sn1-specific diacylglycerol lipase alpha; Short=DGL-alpha; AltName: Full=Neural stem cell-derived dendrite regulator && PF01764:Lipase (class 3)
Phvul.002G136200	brown	3051	Q38908.2 RecName: Full=Probable xyloglucan endotransglucosylase/hydrolase protein 30; Short=At-XTH30; Short=XTH-30; Flags: Precursor && PF06955:Xyloglucan endo-transglycosylase (XET) C-terminus|PF00722:Glycosyl hydrolases family 16
Phvul.002G139400	brown	7545	Q8LPK2.3 RecName: Full=ABC transporter B family member 2; Short=ABC transporter ABCB.2; Short=AtABCB2; AltName: Full=Multidrug resistance protein 2; AltName: Full=P-glycoprotein 2; Flags: Precursor && PF00664:ABC transporter transmembrane region|PF00005:ABC transporter	Resistance protein
Phvul.002G141900	brown	659	Q8VZS8.1 RecName: Full=Abscisic acid receptor PYL1; AltName: Full=ABI1-binding protein 6; AltName: Full=PYR1-like protein 1; AltName: Full=Regulatory components of ABA receptor 9 && PF10604:Polyketide cyclase / dehydrase and lipid transport
Phvul.002G143100	brown	5439	Q9ZQ47.1 RecName: Full=Glycine-rich domain-containing protein 1; Short=AtGRDP1 && PF07173:Protein of unknown function (DUF1399)
Phvul.002G143500	brown	809	Q94JY4.1 RecName: Full=Protein BRICK 1; Short=AtBRK1 && -
Phvul.002G143900	brown	720	Q9SZJ6.1 RecName: Full=Agamous-like MADS-box protein AGL21 && -
Phvul.002G149500	brown	1518	Q9FYK5.1 RecName: Full=Ethylene-responsive transcription factor ESR2; AltName: Full=Protein DORNROESCHEN-LIKE; Short=Protein DRN-LIKE; AltName: Full=Protein ENHANCER OF SHOOT REGENERATION 2; AltName: Full=Protein SUPPRESSOR OF PHYTOCHROMEB 2 && PF00847:AP2 domain	transcription factor
Phvul.002G149700	brown	3294	Q9FFJ3.1 RecName: Full=Plant intracellular Ras-group-related LRR protein 1 && PF13855:Leucine rich repeat	Resistance protein
Phvul.002G150400	brown	7739	Q07123.1 RecName: Full=Copper methylamine oxidase; AltName: Full=MAOXII; AltName: Full=Primary amine oxidase; Flags: Precursor && PF01179:Copper amine oxidase, enzyme domain|PF02728:Copper amine oxidase, N3 domain
Phvul.002G152100	brown	4201	C0LGE4.1 RecName: Full=Probable LRR receptor-like serine/threonine-protein kinase At1g12460; Flags: Precursor && PF13855:Leucine rich repeat|PF08263:Leucine rich repeat N-terminal domain|PF00069:Protein kinase domain	Resistance protein, protein kinase
Phvul.002G153100	brown	1930	A7VLV1.1 RecName: Full=Protein STAY-GREEN, chloroplastic; AltName: Full=Protein STAYGREEN; Flags: Precursor [Pisum sativum] && PF12638:Staygreen protein
Phvul.002G155300	brown	1147	Q9T0D3.1 RecName: Full=Heat stress transcription factor B-2b; Short=AtHsfB2b; AltName: Full=AtHsf-11; AltName: Full=Heat shock factor protein 7; Short=HSF 7; AltName: Full=Heat shock transcription factor 7; Short=HSTF 7 && PF00447:HSF-type DNA-binding	transcription factor
Phvul.002G161900	brown	1489	H2DH24.1 RecName: Full=Cytochrome P450 CYP82D47 [Panax ginseng] && PF00067:Cytochrome P450
Phvul.002G162500	brown	1246	Q9SUE3.2 RecName: Full=Ethylene-responsive transcription factor CRF4; AltName: Full=Protein CYTOKININ RESPONSE FACTOR 4 && PF00847:AP2 domain	transcription factor
Phvul.002G164400	brown	750	-
Phvul.002G167600	brown	848	-
Phvul.002G173900	brown	2331	Q9LMX7.1 RecName: Full=Cytochrome P450 78A5; AltName: Full=Protein KLUH && PF00067:Cytochrome P450
Phvul.002G174500	brown	342	-
Phvul.002G180200	brown	6555	Q9C757.1 RecName: Full=Probable inositol transporter 2 && PF00083:Sugar (and other) transporter
Phvul.002G181600	brown	6611	PF13661:2OG-Fe(II) oxygenase superfamily
Phvul.002G184400	brown	2814	Q39224.1 RecName: Full=Protein SRG1; Short=AtSRG1; AltName: Full=Protein SENESCENCE-RELATED GENE 1 && PF14226:non-haem dioxygenase in morphine synthesis N-terminal|PF03171:2OG-Fe(II) oxygenase superfamily
Phvul.002G187100	brown	1390	-
Phvul.002G193800	brown	2629	O64700.1 RecName: Full=Urease accessory protein G; Short=AtUREG && PF02492:CobW/HypB/UreG, nucleotide-binding domain
Phvul.002G195500	brown	1611	-
Phvul.002G195700	brown	3804	-
Phvul.002G197200	brown	7505	Q66GQ5.1 RecName: Full=Protein REDUCED WALL ACETYLATION 3 && PF07779:10 TM Acyl Transferase domain found in Cas1p
Phvul.002G204900	brown	2849	Q6ESZ9.1 RecName: Full=Serine decarboxylase 1 && PF00282:Pyridoxal-dependent decarboxylase conserved domain
Phvul.002G205800	brown	5022	Q75IP6.1 RecName: Full=ATP-dependent DNA helicase 2 subunit KU80; AltName: Full=ATP-dependent DNA helicase 2 subunit 2; AltName: Full=ATP-dependent DNA helicase II 80 kDa subunit && PF03730:Ku70/Ku80 C-terminal arm|PF02735:Ku70/Ku80 beta-barrel domain|PF08785:Ku C terminal domain like|PF03731:Ku70/Ku80 N-terminal alpha/beta domain
Phvul.002G206200	brown	3290	Q9CA93.1 RecName: Full=Mitochondrial arginine transporter BAC2; AltName: Full=Mitochondrial basic amino acid carrier 2; Short=AtMBAC2 && PF00153:Mitochondrial carrier protein
Phvul.002G208300	brown	2362	Q94JX6.2 RecName: Full=Pentatricopeptide repeat-containing protein At5g18390, mitochondrial; Flags: Precursor && PF13041:PPR repeat family
Phvul.002G208900	brown	1790	-
Phvul.002G209000	brown	324	-
Phvul.002G210400	brown	5774	Q8RXN0.1 RecName: Full=ABC transporter G family member 11; Short=ABC transporter ABCG.11; Short=AtABCG11; AltName: Full=Protein CUTICULAR DEFECT AND ORGAN FUSION 1; AltName: Full=Protein DESPERADO; AltName: Full=Protein PERMEABLE LEAVES 1; AltName: Full=White-brown complex homolog protein 11; Short=AtWBC11 && PF01061:ABC-2 type transporter|PF00005:ABC transporter
Phvul.002G210500	brown	3922	Q8RXN0.1 RecName: Full=ABC transporter G family member 11; Short=ABC transporter ABCG.11; Short=AtABCG11; AltName: Full=Protein CUTICULAR DEFECT AND ORGAN FUSION 1; AltName: Full=Protein DESPERADO; AltName: Full=Protein PERMEABLE LEAVES 1; AltName: Full=White-brown complex homolog protein 11; Short=AtWBC11 && PF01061:ABC-2 type transporter|PF00005:ABC transporter
Phvul.002G211400	brown	3394	Q9FMF5.2 RecName: Full=Root phototropism protein 3; AltName: Full=BTB/POZ domain-containing protein RPT3; AltName: Full=Non-phototropic hypocotyl protein 3 && PF03000:NPH3 family
Phvul.002G213900	brown	8896	Q8S944.2 RecName: Full=Dynamin-related protein 3A; AltName: Full=Dynamin-like protein 2; AltName: Full=Dynamin-like protein 2a && PF00350:Dynamin family|PF02212:Dynamin GTPase effector domain|PF01031:Dynamin central region
Phvul.002G214300	brown	1781	P51094.2 RecName: Full=Anthocyanidin 3-O-glucosyltransferase 2; AltName: Full=Flavonol 3-O-glucosyltransferase; AltName: Full=UDP-glucose flavonoid 3-O-glucosyltransferase && PF00201:UDP-glucoronosyl and UDP-glucosyl transferase
Phvul.002G217200	brown	5751	Q9ZQR4.2 RecName: Full=DUF21 domain-containing protein At2g14520; AltName: Full=CBS domain-containing protein CBSDUF3 && PF01595:Domain of unknown function DUF21
Phvul.002G223600	brown	2559	Q38945.1 RecName: Full=PAP-specific phosphatase HAL2-like; AltName: Full=3'(2'),5'-bisphosphate nucleotidase; AltName: Full=3'(2'),5-bisphosphonucleoside 3'(2')-phosphohydrolase; AltName: Full=DPNPase; AltName: Full=Halotolerance protein && PF00459:Inositol monophosphatase family
Phvul.002G225300	brown	8431	Q9FJY9.1 RecName: Full=Pentatricopeptide repeat-containing protein At5g66500, mitochondrial; Flags: Precursor && PF01535:PPR repeat|PF13041:PPR repeat family
Phvul.002G226100	brown	1811	O82155.1 RecName: Full=Dof zinc finger protein DOF1.7; Short=AtDOF1.7 && PF02701:Dof domain, zinc finger
Phvul.002G227600	brown	18034	F4JGZ1.1 RecName: Full=Mediator of RNA polymerase II transcription subunit 16; AltName: Full=Protein SENSITIVE TO FREEZING 6 && -
Phvul.002G228600	brown	2336	Q6R567.1 RecName: Full=E3 ubiquitin-protein ligase RMA1H1; AltName: Full=Protein RING membrane-anchor 1 homolog 1 && PF00097:Zinc finger, C3HC4 type (RING finger)
Phvul.002G235900	brown	8715	Q84P17.1 RecName: Full=Probable acyl-activating enzyme 18, peroxisomal && PF00501:AMP-binding enzyme
Phvul.002G241400	brown	1980	Q9FQA3.1 RecName: Full=Glutathione transferase GST 23; AltName: Full=Glutathione transferase GST 36 && PF02798:Glutathione S-transferase, N-terminal domain
Phvul.002G245100	brown	2197	F4I1G5.1 RecName: Full=Cold-regulated 413 inner membrane protein 2, chloroplastic; Short=AtCOR413-IM2; AltName: Full=Cold-regulated 413 thylakoid membrane 2; Short=AtCOR413-TM2; Flags: Precursor && PF05562:Cold acclimation protein WCOR413
Phvul.002G248300	brown	1482	F4IXE7.1 RecName: Full=Increased DNA methylation 1; AltName: Full=Histone H3 acetyltransferase IDM1; AltName: Full=Protein ROS4; AltName: Full=Repressor of silencing 4 && -
Phvul.002G248400	brown	2595	Q8W3M6.1 RecName: Full=Ubiquitin-like domain-containing CTD phosphatase; AltName: Full=Nuclear proteasome inhibitor UBLCP1 && PF03031:NLI interacting factor-like phosphatase|PF00240:Ubiquitin family
Phvul.002G256000	brown	5775	Q8LES0.1 RecName: Full=CMP-sialic acid transporter 5; Short=CMP-SA-Tr 5; Short=CMP-Sia-Tr 5 && PF04142:Nucleotide-sugar transporter
Phvul.002G263700	brown	1977	H2DH18.1 RecName: Full=Cytochrome P450 CYP736A12 [Panax ginseng] && PF00067:Cytochrome P450
Phvul.002G263800	brown	1964	H2DH18.1 RecName: Full=Cytochrome P450 CYP736A12 [Panax ginseng] && PF00067:Cytochrome P450
Phvul.002G267000	brown	2490	-
Phvul.002G267100	brown	3456	-
Phvul.002G267500	brown	709	-
Phvul.002G268300	brown	3731	Q5BLX8.1 RecName: Full=WD repeat domain-containing protein 83; AltName: Full=Mitogen-activated protein kinase organizer 1; Short=MAPK organizer 1 && -	protein kinase
Phvul.002G268600	brown	803	P08688.1 RecName: Full=Albumin-2; AltName: Full=PA2 [Pisum sativum] && -
Phvul.002G268900	brown	5179	-
Phvul.002G269700	brown	837	P08688.1 RecName: Full=Albumin-2; AltName: Full=PA2 [Pisum sativum] && -
Phvul.002G270500	brown	3309	Q2JS42.1 RecName: Full=Uridylate kinase; Short=UK; AltName: Full=Uridine monophosphate kinase; Short=UMP kinase; Short=UMPK && PF00696:Amino acid kinase family	protein kinase
Phvul.002G271300	brown	5227	PF00266:Aminotransferase class-V
Phvul.002G272800	brown	1727	-
Phvul.002G273400	brown	4602	-
Phvul.002G273600	brown	6292	Q0WPS0.1 RecName: Full=Protein trichome birefringence-like 14 && PF14416:PMR5 N terminal Domain|PF13839:GDSL/SGNH-like Acyl-Esterase family found in Pmr5 and Cas1p
Phvul.002G276600	brown	3949	Q8W4S5.1 RecName: Full=Probable LRR receptor-like serine/threonine-protein kinase At5g63710; Flags: Precursor && PF08263:Leucine rich repeat N-terminal domain	Resistance protein, protein kinase
Phvul.002G278900	brown	1945	-
Phvul.002G279200	brown	5899	Q9FGN8.2 RecName: Full=Protein DYAD; AltName: Full=Protein SWITCH 1 && -
Phvul.002G279500	brown	3882	A5YVF1.1 RecName: Full=Protein SUPPRESSOR OF GENE SILENCING 3; AltName: Full=SlSGS3 && PF03470:XS zinc finger domain|PF03468:XS domain
Phvul.002G287600	brown	6818	P74142.1 RecName: Full=30S ribosomal protein S1 homolog B && PF00575:S1 RNA binding domain
Phvul.002G289900	brown	1443	O04659.2 RecName: Full=Pentatricopeptide repeat-containing protein At5g27110 && PF13041:PPR repeat family
Phvul.002G292800	brown	9217	P92947.3 RecName: Full=Monodehydroascorbate reductase 5, mitochondrial; Short=AtMDAR5; AltName: Full=Monodehydroascorbate reductase 6, chloroplastic; Short=AtMDAR6; Flags: Precursor && PF07992:Pyridine nucleotide-disulphide oxidoreductase
Phvul.002G296300	brown	4602	PF07765:KIP1-like protein
Phvul.002G296900	brown	1027	-
Phvul.002G297400	brown	2681	PF12695:Alpha/beta hydrolase family
Phvul.002G299100	brown	2230	Q9C578.1 RecName: Full=Probable RNA 3'-terminal phosphate cyclase-like protein && PF01137:RNA 3'-terminal phosphate cyclase|PF05189:RNA 3'-terminal phosphate cyclase (RTC), insert domain
Phvul.002G303700	brown	1024	PF02519:Auxin responsive protein
Phvul.002G306300	brown	1845	Q8H1S0.1 RecName: Full=Inositol oxygenase 4; AltName: Full=Myo-inositol oxygenase 4; Short=AtMIOX4; Short=MI oxygenase 4 && PF05153:Myo-inositol oxygenase
Phvul.002G306500	brown	2013	Q8H1S0.1 RecName: Full=Inositol oxygenase 4; AltName: Full=Myo-inositol oxygenase 4; Short=AtMIOX4; Short=MI oxygenase 4 && PF05153:Myo-inositol oxygenase
Phvul.002G307300	brown	3429	PF06219:Protein of unknown function (DUF1005)
Phvul.002G307900	brown	2337	-
Phvul.002G309000	brown	4267	Q10181.1 RecName: Full=Uncharacterized protein C3F10.06c && PF04179:Initiator tRNA phosphoribosyl transferase
Phvul.002G311200	brown	2045	Q9SVV2.1 RecName: Full=Probable xyloglucan endotransglucosylase/hydrolase protein 26; Short=At-XTH26; Short=XTH-26; Flags: Precursor && PF06955:Xyloglucan endo-transglycosylase (XET) C-terminus|PF00722:Glycosyl hydrolases family 16
Phvul.002G311700	brown	3777	Q8S3D1.2 RecName: Full=Transcription factor bHLH68; AltName: Full=Basic helix-loop-helix protein 68; Short=AtbHLH68; Short=bHLH 68; AltName: Full=Transcription factor EN 60; AltName: Full=bHLH transcription factor bHLH068 && -	transcription factor
Phvul.002G312400	brown	2493	Q9AXA6.1 RecName: Full=Probable protein ABIL1; AltName: Full=Abl interactor-like protein 1 && -
Phvul.002G313300	brown	2524	Q94JQ3.2 RecName: Full=Serine hydroxymethyltransferase 3, chloroplastic; Short=AtSHMT3; AltName: Full=Glycine hydroxymethyltransferase 3; AltName: Full=Serine methylase 3; Flags: Precursor && PF00464:Serine hydroxymethyltransferase
Phvul.002G313400	brown	4494	PF03398:Regulator of Vps4 activity in the MVB pathway
Phvul.002G313800	brown	566	-
Phvul.002G317700	brown	611	PF07797:Protein of unknown function (DUF1639)
Phvul.002G318500	brown	3695	O04887.1 RecName: Full=Pectinesterase 2; Short=PE 2; AltName: Full=Pectin methylesterase; Flags: Precursor && PF01095:Pectinesterase|PF04043:Plant invertase/pectin methylesterase inhibitor
Phvul.002G318700	brown	642	P17407.1 RecName: Full=21 kDa protein; AltName: Full=1.2 protein; Flags: Precursor && PF04043:Plant invertase/pectin methylesterase inhibitor
Phvul.002G323000	brown	5416	Q40392.1 RecName: Full=TMV resistance protein N && PF01582:TIR domain|PF00931:NB-ARC domain	Resistance protein
Phvul.002G323700	brown	1364	Q9ZUA5.1 RecName: Full=Vacuolar iron transporter 1; Short=AtVIT1 && PF01988:VIT family
Phvul.002G325400	brown	531	Q67YM6.1 RecName: Full=Dirigent protein 11; Short=AtDIR11; Flags: Precursor && PF03018:Dirigent-like protein
Phvul.003G000400	brown	1881	F4HW04.1 RecName: Full=DNA polymerase epsilon catalytic subunit A; AltName: Full=DNA polymerase 2 a; Short=AtPOL2a; AltName: Full=DNA polymerase II subunit a; AltName: Full=Protein ABA OVERLY SENSITIVE a; AltName: Full=Protein EARLY IN SHORT DAYS 7; AltName: Full=Protein EMBRYO DEFECTIVE 142; AltName: Full=Protein EMBRYO DEFECTIVE 2284; AltName: Full=Protein EMBRYO DEFECTIVE 529; AltName: Full=Pr…
Phvul.003G000500	brown	1120	-
Phvul.003G003400	brown	2049	Q9LT15.1 RecName: Full=Sugar transport protein 10; AltName: Full=Hexose transporter 10 && PF00083:Sugar (and other) transporter
Phvul.003G003900	brown	3397	Q7Z2Z2.2 RecName: Full=Elongation factor-like GTPase 1; AltName: Full=Elongation factor Tu GTP-binding domain-containing protein 1; AltName: Full=Elongation factor-like 1; AltName: Full=Protein FAM42A && PF00679:Elongation factor G C-terminus|PF00009:Elongation factor Tu GTP binding domain|PF03144:Elongation factor Tu domain 2
Phvul.003G007600	brown	2946	Q851V5.1 RecName: Full=Putative B3 domain-containing protein Os03g0621600 && PF02362:B3 DNA binding domain
Phvul.003G009500	brown	1946	O22307.1 RecName: Full=Cytochrome P450 71D11, partial [Lotus japonicus] && PF00067:Cytochrome P450
Phvul.003G009800	brown	3543	-
Phvul.003G020100	brown	2553	Q94A78.1 RecName: Full=1-aminocyclopropane-1-carboxylate oxidase homolog 4 && PF03171:2OG-Fe(II) oxygenase superfamily|PF14226:non-haem dioxygenase in morphine synthesis N-terminal
Phvul.003G020200	brown	4369	Q94A78.1 RecName: Full=1-aminocyclopropane-1-carboxylate oxidase homolog 4 && PF14226:non-haem dioxygenase in morphine synthesis N-terminal|PF03171:2OG-Fe(II) oxygenase superfamily
Phvul.003G021400	brown	859	P17407.1 RecName: Full=21 kDa protein; AltName: Full=1.2 protein; Flags: Precursor && PF04043:Plant invertase/pectin methylesterase inhibitor
Phvul.003G026300	brown	4269	P13994.2 RecName: Full=Coiled-coil domain-containing protein 130; AltName: Full=9 kDa protein && PF04502:Family of unknown function (DUF572)
Phvul.003G030300	brown	1562	O22268.1 RecName: Full=Ribosomal RNA small subunit methyltransferase; AltName: Full=18S nuclear rRNA (adenine(1785)-N(6)/adenine(1786)-N(6))-dimethyltransferase; AltName: Full=Adenosine dimethyl transferase 1A; AltName: Full=Dimethyladenosine transferase 1A && PF00398:Ribosomal RNA adenine dimethylase
Phvul.003G031200	brown	7458	Q9CA28.1 RecName: Full=Tetraketide alpha-pyrone reductase 2; AltName: Full=Protein CINNAMOYL-COA REDUCTASE-LIKE 6 && PF01370:NAD dependent epimerase/dehydratase family
Phvul.003G031700	brown	6001	-
Phvul.003G033200	brown	3146	O48786.1 RecName: Full=Cytochrome P450 734A1; AltName: Full=Protein PHYB ACTIVATION-TAGGED SUPPRESSOR 1 && PF00067:Cytochrome P450
Phvul.003G038700	brown	2823	Q9SCZ4.1 RecName: Full=Receptor-like protein kinase FERONIA; AltName: Full=Protein SIRENE; Flags: Precursor && PF07714:Protein tyrosine kinase|PF12819:Carbohydrate-binding protein of the ER	protein kinase
Phvul.003G043800	brown	1208	-
Phvul.003G044300	brown	280	-
Phvul.003G046100	brown	2248	PF03004:Plant transposase (Ptta/En/Spm family)
Phvul.003G047300	brown	346	Q9M3H5.2 RecName: Full=Probable cadmium/zinc-transporting ATPase HMA1, chloroplastic; AltName: Full=Protein HEAVY METAL ATPASE 1; Flags: Precursor && -
Phvul.003G049800	brown	1515	Q9M9T4.1 RecName: Full=Protein PHYTOCHROME KINASE SUBSTRATE 2 && -	protein kinase
Phvul.003G055900	brown	4818	-
Phvul.003G061100	brown	3047	O80763.1 RecName: Full=Probable nucleoredoxin 1; Short=AtNrx1 && PF07649:C1-like domain|PF13905:Thioredoxin-like
Phvul.003G062700	brown	4075	Q9CAL2.1 RecName: Full=Cysteine-rich receptor-like protein kinase 3; Short=Cysteine-rich RLK3; Flags: Precursor && PF00069:Protein kinase domain|PF01657:Salt stress response/antifungal	protein kinase
Phvul.003G063100	brown	3767	PF03080:Domain of unknown function (DUF239)|PF14365:Domain of unknown function (DUF4409)
Phvul.003G065700	brown	883	Q5N806.1 RecName: Full=Cysteine proteinase inhibitor 4; AltName: Full=Oryzacystatin IV; Short=OC-IV; AltName: Full=Oryzacystatin-4; Flags: Precursor && PF16845:Aspartic acid proteinase inhibitor
Phvul.003G068300	brown	5542	Q8L4D8.1 RecName: Full=Protein IQ-DOMAIN 31 && PF13178:Protein of unknown function (DUF4005)
Phvul.003G068600	brown	2154	O24653.1 RecName: Full=Guanosine nucleotide diphosphate dissociation inhibitor 2; Short=AtGDI2 && PF00996:GDP dissociation inhibitor
Phvul.003G071000	brown	2075	Q0WQW5.2 RecName: Full=Pentatricopeptide repeat-containing protein At1g59720, chloroplastic/mitochondrial; AltName: Full=Protein CHLORORESPIRATORY REDUCTION 28; Flags: Precursor && PF14432:DYW family of nucleic acid deaminases|PF13041:PPR repeat family
Phvul.003G073000	brown	7601	Q8VZ37.1 RecName: Full=AP-3 complex subunit sigma; AltName: Full=AP-3 complex subunit sigma-3; AltName: Full=Adaptor-related protein complex 3 subunit sigma; AltName: Full=Sigma-adaptin 3; AltName: Full=Sigma3-adaptin && PF01217:Clathrin adaptor complex small chain
Phvul.003G083100	brown	3257	-
Phvul.003G087300	brown	2759	PF03004:Plant transposase (Ptta/En/Spm family)
Phvul.003G092600	brown	875	-
Phvul.003G092900	brown	1754	-
Phvul.003G094000	brown	6188	Q8LPQ5.1 RecName: Full=Zinc finger protein BRUTUS; AltName: Full=Protein EMBRYO DEFECTIVE 2454 && PF05495:CHY zinc finger|PF14599:Zinc-ribbon|PF01814:Hemerythrin HHE cation binding domain|PF13639:Ring finger domain
Phvul.003G094100	brown	2069	PF07797:Protein of unknown function (DUF1639)
Phvul.003G097300	brown	1690	Q2V6J9.1 RecName: Full=UDP-glucose flavonoid 3-O-glucosyltransferase 7; AltName: Full=Flavonol 3-O-glucosyltransferase 7; Short=FaGT7 && PF00201:UDP-glucoronosyl and UDP-glucosyl transferase
Phvul.003G097900	brown	2111	Q3E9D5.1 RecName: Full=S-adenosylmethionine decarboxylase proenzyme 4; Short=AdoMetDC4; Contains: RecName: Full=S-adenosylmethionine decarboxylase 1 alpha chain; Contains: RecName: Full=S-adenosylmethionine decarboxylase 1 beta chain; AltName: Full=Protein BUSHY AND DWARF 2; Flags: Precursor && PF01536:Adenosylmethionine decarboxylase
Phvul.003G098200	brown	7390	Q42910.1 RecName: Full=Pyruvate, phosphate dikinase, chloroplastic; AltName: Full=Pyruvate, orthophosphate dikinase; Flags: Precursor && PF02896:PEP-utilising enzyme, TIM barrel domain|PF01326:Pyruvate phosphate dikinase, PEP/pyruvate binding domain|PF00391:PEP-utilising enzyme, mobile domain	protein kinase
Phvul.003G105000	brown	3977	Q9LUS8.1 RecName: Full=Probable protein phosphatase 2C 40; Short=AtPP2C40; AltName: Full=Protein phosphatase 2C homolog 1 && PF00481:Protein phosphatase 2C
Phvul.003G106800	brown	3819	Q86I22.1 RecName: Full=Acylpyruvase FAHD1, mitochondrial; AltName: Full=Fumarylacetoacetate hydrolase domain-containing protein 1; Flags: Precursor && PF01557:Fumarylacetoacetate (FAA) hydrolase family
Phvul.003G111700	brown	2889	Q9FV52.2 RecName: Full=Methionine aminopeptidase 1B, chloroplastic; Short=MAP 1B; Short=MetAP 1B; AltName: Full=Peptidase M 1B; Flags: Precursor && -
Phvul.003G112800	brown	483	-
Phvul.003G114500	brown	1956	-
Phvul.003G126800	brown	2575	P94102.1 RecName: Full=DNA repair protein RAD51 homolog 1; AltName: Full=Rad51-like protein 1; Short=AtRAD51 && PF08423:Rad51|PF14520:Helix-hairpin-helix domain
Phvul.003G127500	brown	5475	Q01390.1 RecName: Full=Sucrose synthase; AltName: Full=Sucrose-UDP glucosyltransferase && PF00534:Glycosyl transferases group 1|PF00862:Sucrose synthase
Phvul.003G133600	brown	941	-
Phvul.003G136200	brown	4703	PF12695:Alpha/beta hydrolase family
Phvul.003G136600	brown	1333	PF14364:Domain of unknown function (DUF4408)|PF05553:Cotton fibre expressed protein
Phvul.003G137000	brown	5630	P48980.1 RecName: Full=Beta-galactosidase; AltName: Full=Acid beta-galactosidase; Short=Lactase; AltName: Full=Exo-(1-->4)-beta-D-galactanase; Flags: Precursor && PF02140:Galactose binding lectin domain|PF01301:Glycosyl hydrolases family 35
Phvul.003G138800	brown	5094	-
Phvul.003G138900	brown	2569	PF08561:Mitochondrial ribosomal protein L37
Phvul.003G144900	brown	8407	PF13962:Domain of unknown function|PF12796:Ankyrin repeats (3 copies)
Phvul.003G149300	brown	495	Q9FHH5.1 RecName: Full=Protein GLUTAMINE DUMPER 3; AltName: Full=Protein LESS SUSCEPTIBLE TO BSCTV 1; Short=Protein LBS1 && -
Phvul.003G151000	brown	4267	Q9JJQ0.2 RecName: Full=GPI mannosyltransferase 3; AltName: Full=GPI mannosyltransferase III; Short=GPI-MT-III; AltName: Full=Phosphatidylinositol-glycan biosynthesis class B protein; Short=PIG-B && PF03901:Alg9-like mannosyltransferase family
Phvul.003G152200	brown	867	-
Phvul.003G164000	brown	4555	Q9SZY4.1 RecName: Full=Protein NRT1/ PTR FAMILY 6.2; Short=AtNPF6.2; AltName: Full=Nitrate transporter 1.4 && PF00854:POT family
Phvul.003G164400	brown	3089	PF11317:Protein of unknown function (DUF3119)
Phvul.003G168300	brown	2374	-
Phvul.003G168900	brown	7084	PF12231:Rap1-interacting factor 1 N terminal
Phvul.003G169700	brown	2878	Q94AA9.2 RecName: Full=Xylogalacturonan beta-1,3-xylosyltransferase; AltName: Full=Protein XYLOGALACTURONAN DEFICIENT 1 && PF03016:Exostosin family
Phvul.003G170300	brown	6566	P60300.2 RecName: Full=Putative chloride channel-like protein CLC-g; AltName: Full=CBS domain-containing protein CBSCLC6 && PF00654:Voltage gated chloride channel
Phvul.003G177200	brown	512	Q38931.2 RecName: Full=Peptidyl-prolyl cis-trans isomerase FKBP62; Short=PPIase FKBP62; AltName: Full=70 kDa peptidyl-prolyl isomerase; AltName: Full=FK506-binding protein 62; Short=AtFKBP62; AltName: Full=Immunophilin FKBP62; AltName: Full=Peptidylprolyl isomerase ROF1; AltName: Full=Protein ROTAMASE FKBP 1; AltName: Full=Rotamase && -
Phvul.003G179800	brown	807	-
Phvul.003G186700	brown	7899	Q9BY12.2 RecName: Full=S phase cyclin A-associated protein in the endoplasmic reticulum; Short=S phase cyclin A-associated protein in the ER; AltName: Full=Zinc finger protein 291 && PF16501:S phase cyclin A-associated protein in the endoplasmic reticulum
Phvul.003G190400	brown	1520	P81392.1 RecName: Full=Myb-related protein 306 && PF00249:Myb-like DNA-binding domain
Phvul.003G193600	brown	2679	Q9LV10.1 RecName: Full=Protein NRT1/ PTR FAMILY 2.11; Short=AtNPF2.11; AltName: Full=Nitrate transporter 1.10; AltName: Full=Protein GLUCOSINOLATE TRANSPORTER-2 && PF00854:POT family
Phvul.003G195700	brown	2057	Q2V9B0.1 RecName: Full=Transcription factor MYB1R1; AltName: Full=Myb-related protein R1; Short=StMYB1R-1 && PF00249:Myb-like DNA-binding domain	transcription factor
Phvul.003G198500	brown	4639	O82504.1 RecName: Full=RNA-dependent RNA polymerase 2; Short=AtRDRP2; AltName: Full=Protein SILENCING MOVEMENT DEFICIENT 1; AltName: Full=RNA-directed RNA polymerase 2 && PF05183:RNA dependent RNA polymerase
Phvul.003G199600	brown	1734	PF00300:Histidine phosphatase superfamily (branch 1)
Phvul.003G200400	brown	631	PF07816:Protein of unknown function (DUF1645)
Phvul.003G203100	brown	4524	C0LGR3.1 RecName: Full=Probable LRR receptor-like serine/threonine-protein kinase At4g26540; Flags: Precursor && PF13855:Leucine rich repeat|PF08263:Leucine rich repeat N-terminal domain|PF00069:Protein kinase domain	Resistance protein, protein kinase
Phvul.003G203400	brown	854	-
Phvul.003G204400	brown	3191	Q8VY13.1 RecName: Full=Ferric reduction oxidase 8, mitochondrial; Short=AtFRO8; AltName: Full=Ferric-chelate reductase 8; Flags: Precursor && PF08022:FAD-binding domain|PF01794:Ferric reductase like transmembrane component|PF08030:Ferric reductase NAD binding domain
Phvul.003G206800	brown	2712	Q42539.3 RecName: Full=Protein-L-isoaspartate O-methyltransferase 1; Short=AtPIMT1; AltName: Full=L-isoaspartyl protein carboxyl methyltransferase; AltName: Full=Protein L-isoaspartyl methyltransferase; AltName: Full=Protein-beta-aspartate methyltransferase && PF01135:Protein-L-isoaspartate(D-aspartate) O-methyltransferase (PCMT)
Phvul.003G206900	brown	2170	PF09415:CENP-S associating Centromere protein X
Phvul.003G209100	brown	2665	P45458.1 RecName: Full=Malate synthase, glyoxysomal; Short=MS && PF01274:Malate synthase
Phvul.003G212300	brown	2888	Q9LN77.1 RecName: Full=F-box protein PP2-A12; AltName: Full=Protein PHLOEM PROTEIN 2-LIKE A12; Short=AtPP2-A12 && PF14299:Phloem protein 2
Phvul.003G213300	brown	1651	O64647.1 RecName: Full=Transcription factor TCP9 && PF03634:TCP family transcription factor	transcription factor
Phvul.003G217500	brown	4568	O24326.1 RecName: Full=Vacuolar-processing enzyme; AltName: Full=Pv-VPE; Flags: Precursor && PF01650:Peptidase C13 family
Phvul.003G217900	brown	4091	O24509.1 RecName: Full=Acid beta-fructofuranosidase; AltName: Full=Acid invertase; Short=AI; AltName: Full=Acid sucrose hydrolase; AltName: Full=Vacuolar invertase; Flags: Precursor [Phaseolus vulgaris] && PF00251:Glycosyl hydrolases family 32 N-terminal domain|PF11837:Domain of unknown function (DUF3357)|PF08244:Glycosyl hydrolases family 32 C terminal
Phvul.003G218500	brown	4862	Q05085.1 RecName: Full=Protein NRT1/ PTR FAMILY 6.3; Short=AtNPF6.3; AltName: Full=Nitrate transporter 1.1; Short=AtNRT1; AltName: Full=Nitrate/chlorate transporter; AltName: Full=Protein CHLORINA 1 && PF00854:POT family
Phvul.003G220100	brown	1431	Q940R4.1 RecName: Full=Probable aspartyl protease At4g16563; Flags: Precursor && PF14541:Xylanase inhibitor C-terminal|PF14543:Xylanase inhibitor N-terminal
Phvul.003G220200	brown	871	-
Phvul.003G221800	brown	892	-
Phvul.003G223500	brown	1081	Q93VG8.1 RecName: Full=DeSI-like protein At4g17486 && PF05903:PPPDE putative peptidase domain
Phvul.003G227500	brown	798	Q8GT41.1 RecName: Full=Putative invertase inhibitor; AltName: Full=Pollen allergen Pla a 1; AltName: Allergen=Pla a 1; Flags: Precursor && PF04043:Plant invertase/pectin methylesterase inhibitor
Phvul.003G231900	brown	1566	Q8LER3.2 RecName: Full=Probable xyloglucan endotransglucosylase/hydrolase protein 7; Short=At-XTH7; Short=XTH-7; Flags: Precursor && PF00722:Glycosyl hydrolases family 16|PF06955:Xyloglucan endo-transglycosylase (XET) C-terminus
Phvul.003G236100	brown	358	-
Phvul.003G239300	brown	2685	Q9FLW0.1 RecName: Full=Probable receptor-like protein kinase At5g24010; Flags: Precursor && PF07714:Protein tyrosine kinase|PF12819:Carbohydrate-binding protein of the ER	protein kinase
Phvul.003G240300	brown	1841	P38758.2 RecName: Full=Putative oxidoreductase TDA3; AltName: Full=Batten disease protein 3; AltName: Full=Topoisomerase I damage affected protein 3 && PF01266:FAD dependent oxidoreductase
Phvul.003G246800	brown	531	Q9FKZ3.1 RecName: Full=LOB domain-containing protein 36; AltName: Full=ASYMMETRIC LEAVES 2-like protein 1; Short=AS2-like protein 1 && PF03195:Protein of unknown function DUF260
Phvul.003G247300	brown	3117	Q9FKZ0.1 RecName: Full=Probable disease resistance protein At5g66910 && PF00931:NB-ARC domain	Resistance protein
Phvul.003G253500	brown	7380	Q8VZ37.1 RecName: Full=AP-3 complex subunit sigma; AltName: Full=AP-3 complex subunit sigma-3; AltName: Full=Adaptor-related protein complex 3 subunit sigma; AltName: Full=Sigma-adaptin 3; AltName: Full=Sigma3-adaptin && PF01217:Clathrin adaptor complex small chain
Phvul.003G258500	brown	4241	Q70E96.2 RecName: Full=Aldehyde dehydrogenase family 3 member F1 && PF00171:Aldehyde dehydrogenase family
Phvul.003G276300	brown	1760	Q9C6S5.1 RecName: Full=Probable polyamine transporter At1g31830 && PF13520:Amino acid permease
Phvul.003G277600	brown	4414	Q6DBP4.1 RecName: Full=Pectin acetylesterase 8; Flags: Precursor && PF03283:Pectinacetylesterase
Phvul.003G277900	brown	624	PF03168:Late embryogenesis abundant protein
Phvul.003G281400	brown	5860	Q8VZ79.1 RecName: Full=Protein INVOLVED IN DE NOVO 2; AltName: Full=Protein RNA-DIRECTED DNA METHYLATION 12 && PF03468:XS domain|PF03470:XS zinc finger domain|PF03469:XH domain
Phvul.003G283500	brown	2576	Q9Z324.3 RecName: Full=Dolichol phosphate-mannose biosynthesis regulatory protein; AltName: Full=Dolichol-phosphate mannose synthase subunit 2; Short=DPM synthase subunit 2 && -
Phvul.003G284800	brown	5752	PF04640:PLATZ transcription factor	transcription factor
Phvul.003G285800	brown	6501	-
Phvul.003G288200	brown	1545	Q940V3.1 RecName: Full=UDP-glycosyltransferase 91A1 && PF00201:UDP-glucoronosyl and UDP-glucosyl transferase
Phvul.003G292100	brown	3534	P38500.1 RecName: Full=Ferredoxin--nitrite reductase, chloroplastic; Flags: Precursor && PF01077:Nitrite and sulphite reductase 4Fe-4S domain|PF03460:Nitrite/Sulfite reductase ferredoxin-like half domain
Phvul.003G293200	brown	2697	D4N502.1 RecName: Full=Codeine O-demethylase && PF14226:non-haem dioxygenase in morphine synthesis N-terminal|PF03171:2OG-Fe(II) oxygenase superfamily
Phvul.004G007000	brown	6116	PF02485:Core-2/I-Branching enzyme
Phvul.004G012200	brown	2758	Q8LGG8.2 RecName: Full=Universal stress protein A-like protein && PF00582:Universal stress protein family
Phvul.004G012800	brown	3107	Q9LRR4.1 RecName: Full=Putative disease resistance RPP13-like protein 1 && PF00931:NB-ARC domain	Resistance protein
Phvul.004G018000	brown	4089	Q8S528.2 RecName: Full=Aldehyde dehydrogenase family 2 member B7, mitochondrial; Short=ALDH2b; Flags: Precursor && PF00171:Aldehyde dehydrogenase family
Phvul.004G018400	brown	2690	Q9FL07.1 RecName: Full=RING-H2 finger protein ATL46; AltName: Full=RING-type E3 ubiquitin transferase ATL46 && PF13639:Ring finger domain
Phvul.004G024500	brown	1645	Q6VAA6.1 RecName: Full=UDP-glycosyltransferase 74G1 && PF00201:UDP-glucoronosyl and UDP-glucosyl transferase
Phvul.004G030500	brown	2096	Q9LDR9.1 RecName: Full=Expansin-A10; Short=AtEXPA10; AltName: Full=Alpha-expansin-10; Short=At-EXP10; Short=AtEx10; AltName: Full=Ath-ExpAlpha-1.1; Flags: Precursor && PF01357:Pollen allergen|PF03330:Rare lipoprotein A (RlpA)-like double-psi beta-barrel
Phvul.004G030900	brown	1245	Q9FGY4.1 RecName: Full=F-box protein At5g49610 && -
Phvul.004G033300	brown	2887	PF14234:Domain of unknown function (DUF4336)
Phvul.004G035600	brown	1488	Q9SGA8.1 RecName: Full=UDP-glycosyltransferase 83A1 && PF00201:UDP-glucoronosyl and UDP-glucosyl transferase
Phvul.004G035900	brown	2095	Q9SGA8.1 RecName: Full=UDP-glycosyltransferase 83A1 && PF00201:UDP-glucoronosyl and UDP-glucosyl transferase
Phvul.004G036000	brown	1862	Q9SGA8.1 RecName: Full=UDP-glycosyltransferase 83A1 && PF00201:UDP-glucoronosyl and UDP-glucosyl transferase
Phvul.004G039300	brown	2396	Q93XX5.1 RecName: Full=PI-PLC X domain-containing protein At5g67130; Flags: Precursor && -
Phvul.004G041900	brown	777	-
Phvul.004G042100	brown	2966	-
Phvul.004G050000	brown	381	Q9FME8.1 RecName: Full=Oligopeptide transporter 4; Short=AtOPT4 && PF03169:OPT oligopeptide transporter protein
Phvul.004G059900	brown	656	-
Phvul.004G061400	brown	494	-
Phvul.004G063800	brown	6820	Q8BPY9.1 RecName: Full=Fidgetin-like protein 1 && PF00004:ATPase family associated with various cellular activities (AAA)
Phvul.004G064600	brown	6350	Q9ZW95.1 RecName: Full=Cytokinin hydroxylase; AltName: Full=Cytochrome P450 35A2 && PF00067:Cytochrome P450
Phvul.004G066200	brown	2648	-
Phvul.004G068500	brown	2192	-
Phvul.004G069400	brown	1297	A2XCJ1.2 RecName: Full=UPF0496 protein 3 && PF05055:Protein of unknown function (DUF677)
Phvul.004G070700	brown	8754	-
Phvul.004G080500	brown	2241	Q94K05.1 RecName: Full=T-complex protein 1 subunit theta; Short=TCP-1-theta; AltName: Full=CCT-theta; AltName: Full=Chaperonin CCT8; AltName: Full=Chaperonin containing TCP1 8; AltName: Full=TCP1-ring complex && -
Phvul.004G083400	brown	3371	Q9SKN3.1 RecName: Full=CASP-like protein 5A2; Short=AtCASPL5A2 && PF04535:Domain of unknown function (DUF588)
Phvul.004G085100	brown	2958	Q39231.2 RecName: Full=Sucrose transport protein SUC2; AltName: Full=Sucrose permease 2; AltName: Full=Sucrose transporter 1; AltName: Full=Sucrose-proton symporter 2 && PF13347:MFS/sugar transport protein
Phvul.004G088500	brown	950	-
Phvul.004G088800	brown	883	-
Phvul.004G094200	brown	3409	Q3ECY6.1 RecName: Full=Protein SET DOMAIN GROUP 41 && PF00856:SET domain
Phvul.004G094800	brown	2143	Q337C0.1 RecName: Full=UPF0496 protein 4 && PF05633:Protein of unknown function (DUF793)
Phvul.004G100100	brown	3579	PF13855:Leucine rich repeat|PF08263:Leucine rich repeat N-terminal domain	Resistance protein
Phvul.004G100400	brown	3992	-
Phvul.004G100600	brown	487	P42158.2 RecName: Full=Casein kinase 1-like protein 1; AltName: Full=Casein kinase 1; AltName: Full=Casein kinase I isoform delta-like; Short=CKI-delta; AltName: Full=Protein CASEIN KINASE I-LIKE 1 && PF00069:Protein kinase domain	protein kinase
Phvul.004G101800	brown	2384	Q9C7A8.2 RecName: Full=DNA replication complex GINS protein PSF2 && PF05916:GINS complex protein
Phvul.004G103100	brown	2388	O48902.1 RecName: Full=Malate dehydrogenase [NADP], chloroplastic; AltName: Full=NADP-MDH; Flags: Precursor && -
Phvul.004G112800	brown	1739	Q6RVV4.1 RecName: Full=Short-chain dehydrogenase TIC 32, chloroplastic; AltName: Full=Translocon at the inner envelope membrane of chloroplasts 32; Short=PsTIC32 && -
Phvul.004G113600	brown	10164	F4I241.1 RecName: Full=Mitotic checkpoint protein BUB3.3; AltName: Full=Protein BUDDING UNINHIBITED BY BENZYMIDAZOL 3.3 && -
Phvul.004G115600	brown	2820	PF13855:Leucine rich repeat	Resistance protein
Phvul.004G115700	brown	2889	PF13855:Leucine rich repeat|PF08263:Leucine rich repeat N-terminal domain	Resistance protein
Phvul.004G117600	brown	736	-
Phvul.004G117900	brown	5225	Q9LTJ8.1 RecName: Full=Methyl-CpG-binding domain-containing protein 13; Short=AtMBD13; Short=MBD13; AltName: Full=Methyl-CpG-binding protein MBD13 && PF01429:Methyl-CpG binding domain
Phvul.004G125300	brown	2005	PF06232:Embryo-specific protein 3, (ATS3)
Phvul.004G134200	brown	1401	PF04654:Protein of unknown function, DUF599
Phvul.004G134500	brown	2236	P0C897.1 RecName: Full=Putative UPF0481 protein At3g02645 && PF03140:Plant protein of unknown function
Phvul.004G141500	brown	4288	P35614.1 RecName: Full=Eukaryotic peptide chain release factor subunit 1-3; Short=Eukaryotic release factor 1-3; Short=eRF1-3; AltName: Full=Omnipotent suppressor protein 1 homolog 3; Short=SUP1 homolog 3 && PF03465:eRF1 domain 3|PF03463:eRF1 domain 1|PF03464:eRF1 domain 2
Phvul.004G142500	brown	1647	PF13855:Leucine rich repeat	Resistance protein
Phvul.004G142600	brown	7219	PF13855:Leucine rich repeat	Resistance protein
Phvul.004G145500	brown	1697	E7C196.1 RecName: Full=Methylecgonone reductase; Short=MecgoR && PF00248:Aldo/keto reductase family
Phvul.004G149300	brown	1622	PF12854:PPR repeat|PF13041:PPR repeat family
Phvul.004G150100	brown	25908	Q46888.1 RecName: Full=Uncharacterized oxidoreductase YgbJ && PF14833:NAD-binding of NADP-dependent 3-hydroxyisobutyrate dehydrogenase|PF17042:Putative nucleotide-binding of sugar-metabolising enzyme|PF03446:NAD binding domain of 6-phosphogluconate dehydrogenase|PF07005:Putative sugar-binding N-terminal domain|PF01116:Fructose-bisphosphate aldolase class-II
Phvul.004G151900	brown	2962	Q9SUC9.1 RecName: Full=Uncharacterized GPI-anchored protein At4g28100; Flags: Precursor && -
Phvul.004G152300	brown	6531	Q9FHB6.1 RecName: Full=Protein DETOXIFICATION 16; Short=AtDTX16; AltName: Full=Multidrug and toxic compound extrusion protein 16; Short=MATE protein 16 && PF01554:MatE
Phvul.004G153400	brown	4766	-
Phvul.004G154900	brown	9015	F4HQ22.1 RecName: Full=LEAF RUST 10 DISEASE-RESISTANCE LOCUS RECEPTOR-LIKE PROTEIN KINASE-like 2.4; AltName: Full=Probable receptor-like serine/threonine-protein kinase LRK10L-2.4; Flags: Precursor && PF00069:Protein kinase domain	Resistance protein, protein kinase
Phvul.004G155100	brown	1089	F4HQ20.1 RecName: Full=LEAF RUST 10 DISEASE-RESISTANCE LOCUS RECEPTOR-LIKE PROTEIN KINASE-like 2.5; AltName: Full=Probable receptor-like serine/threonine-protein kinase LRK10L-2.5; Flags: Precursor && PF00069:Protein kinase domain	Resistance protein, protein kinase
Phvul.004G156800	brown	3750	PF07891:Protein of unknown function (DUF1666)
Phvul.004G158500	brown	2394	-
Phvul.004G159500	brown	2232	H2DH18.1 RecName: Full=Cytochrome P450 CYP736A12 [Panax ginseng] && PF00067:Cytochrome P450
Phvul.004G159800	brown	2558	H2DH18.1 RecName: Full=Cytochrome P450 CYP736A12 [Panax ginseng] && PF00067:Cytochrome P450
Phvul.004G165300	brown	3654	F4K2E9.1 RecName: Full=Pre-mRNA-splicing factor ATP-dependent RNA helicase DEAH7; AltName: Full=DEAH RNA helicase homolog PRP16; AltName: Full=Protein CLUMSY VEIN; AltName: Full=Protein EMBRYO DEFECTIVE 3011; AltName: Full=Protein PSR1-INTERACTING PROTEIN 1 && PF04408:Helicase associated domain (HA2)|PF00271:Helicase conserved C-terminal domain|PF07717:Oligonucleotide/oligosaccharide-binding (OB)…
Phvul.004G167800	brown	732	-
Phvul.004G170200	brown	903	PF05553:Cotton fibre expressed protein
Phvul.004G171300	brown	1730	Q9ZUN5.1 RecName: Full=Tetraspanin-2 && PF00335:Tetraspanin family
Phvul.004G174600	brown	1443	-
Phvul.005G004100	brown	3326	PF00385:Chromo (CHRromatin Organisation MOdifier) domain
Phvul.005G006000	brown	3138	F4HT21.1 RecName: Full=Immune-associated nucleotide-binding protein 9; Short=AtIAN9; AltName: Full=AIG1-like protein && PF04548:AIG1 family
Phvul.005G007100	brown	1822	Q9M5J8.2 RecName: Full=Polygalacturonase inhibitor 2; AltName: Full=Polygalacturonase-inhibiting protein 2; Short=PGIP-2; Flags: Precursor && PF13855:Leucine rich repeat|PF08263:Leucine rich repeat N-terminal domain	Resistance protein
Phvul.005G010100	brown	7141	Q8VYC8.1 RecName: Full=E3 ubiquitin protein ligase RIN2; AltName: Full=AMF receptor-like protein 1A; AltName: Full=RPM1-interacting protein 2 && PF09759:Spinocerebellar ataxia type 10 protein domain|PF13639:Ring finger domain
Phvul.005G014100	brown	3420	-
Phvul.005G022400	brown	4993	Q3EBZ2.1 RecName: Full=F-box protein SKIP23; AltName: Full=SKP1-interacting partner 23 && PF03478:Protein of unknown function (DUF295)
Phvul.005G029000	brown	1198	Q9ZUB8.1 RecName: Full=F-box protein SKIP22; AltName: Full=SKP1-interacting partner 22 && -
Phvul.005G034600	brown	2537	Q9S9N9.1 RecName: Full=Cinnamoyl-CoA reductase 1; Short=AtCCR1; AltName: Full=Protein IRREGULAR XYLEM 4 && PF01370:NAD dependent epimerase/dehydratase family
Phvul.005G035700	brown	4536	Q9FFZ1.1 RecName: Full=Pheophytinase, chloroplastic; AltName: Full=Pheophytin pheophorbide hydrolase; AltName: Full=Protein CO-REGULATED WITH NYE1; Flags: Precursor && PF12697:Alpha/beta hydrolase family
Phvul.005G037700	brown	3735	Q43088.1 RecName: Full=Ribulose-1,5 bisphosphate carboxylase/oxygenase large subunit N-methyltransferase, chloroplastic; AltName: Full=[Fructose-bisphosphate aldolase]-lysine N-methyltransferase; AltName: Full=[Ribulose-bisphosphate carboxylase]-lysine N-methyltransferase; Short=PsLSMT; Short=RuBisCO LSMT; Short=RuBisCO methyltransferase; Short=rbcMT; Flags: Precursor && -
Phvul.005G038100	brown	3301	Q8W486.1 RecName: Full=Uncharacterized protein At1g04910 && PF10250:GDP-fucose protein O-fucosyltransferase
Phvul.005G038200	brown	3780	A0KP37.1 RecName: Full=Siroheme synthase 2; Includes: RecName: Full=Uroporphyrinogen-III C-methyltransferase 2; Short=Urogen III methylase 2; AltName: Full=SUMT 2; AltName: Full=Uroporphyrinogen III methylase 2; Short=UROM 2; Includes: RecName: Full=Precorrin-2 dehydrogenase 2; Includes: RecName: Full=Sirohydrochlorin ferrochelatase 2 && PF00590:Tetrapyrrole (Corrin/Porphyrin) Methylases
Phvul.005G042600	brown	5411	Q6NUT3.2 RecName: Full=Major facilitator superfamily domain-containing protein 12 && PF13347:MFS/sugar transport protein
Phvul.005G047200	brown	3827	PF13962:Domain of unknown function|PF12796:Ankyrin repeats (3 copies)|PF13637:Ankyrin repeats (many copies)
Phvul.005G052900	brown	1288	-
Phvul.005G061700	brown	432	-
Phvul.005G063200	brown	4201	H2DH21.1 RecName: Full=Cytochrome P450 CYP72A219; AltName: Full=Cytochrome P450 CYP72A129 [Panax ginseng] && PF00067:Cytochrome P450
Phvul.005G063400	brown	3354	H1A988.1 RecName: Full=11-oxo-beta-amyrin 30-oxidase; AltName: Full=Cytochrome P450 72A154 && PF00067:Cytochrome P450
Phvul.005G068700	brown	13370	PF14929:TAF RNA Polymerase I subunit A
Phvul.005G074400	brown	2664	Q8L493.1 RecName: Full=D-amino-acid transaminase, chloroplastic; AltName: Full=Aminodeoxychorismate lyase; Short=AtADCL; AltName: Full=Branched-chain-amino-acid aminotransferase-like protein 3; Flags: Precursor && PF01063:Amino-transferase class IV
Phvul.005G081700	brown	2061	-
Phvul.005G082800	brown	4144	Q7XSK0.2 RecName: Full=Beta-glucosidase 18; Short=Os4bglu18; Flags: Precursor && PF00232:Glycosyl hydrolase family 1
Phvul.005G084600	brown	2353	Q9LD44.1 RecName: Full=NAC transcription factor 56; Short=AtNAC056; AltName: Full=NAC domain-containing protein 2; Short=AtNAC2; AltName: Full=Protein NAC-REGULATED SEED MORPHOLOGY 1 && PF02365:No apical meristem (NAM) protein	transcription factor
Phvul.005G085400	brown	3571	Q04264.1 RecName: Full=Sister chromatid cohesion protein PDS5; AltName: Full=Precocious dissociation of sisters protein 5 && -
Phvul.005G091900	brown	1186	O48915.1 RecName: Full=Protein NDR1; AltName: Full=Non-race specific disease resistance protein 1; Short=AtNDR1; Flags: Precursor && -	Resistance protein
Phvul.005G093600	brown	1522	I1KEV6.2 RecName: Full=UDP-glycosyltransferase 79B30; AltName: Full=Flavonol 3-O-glucoside/galactoside (1->2) glucosyltransferase; Short=GmF3G2"Gt-b && PF00201:UDP-glucoronosyl and UDP-glucosyl transferase
Phvul.005G095300	brown	5730	P16097.1 RecName: Full=Phosphoenolpyruvate carboxylase 2; Short=PEPC 2; Short=PEPCase 2 && PF00311:Phosphoenolpyruvate carboxylase
Phvul.005G098900	brown	1319	Q8GSM7.1 RecName: Full=Shikimate O-hydroxycinnamoyltransferase; AltName: Full=Hydroxycinnamoyl transferase; AltName: Full=Hydroxycinnamoyl-Coenzyme A shikimate/quinate hydroxycinnamoyltransferase && PF02458:Transferase family
Phvul.005G099500	brown	1042	Q9ZWA8.1 RecName: Full=Fasciclin-like arabinogalactan protein 9; Flags: Precursor && PF02469:Fasciclin domain
Phvul.005G107100	brown	7940	Q9M3B4.1 RecName: Full=Protein ROOT INITIATION DEFECTIVE 3; AltName: Full=Root initiation defective 3 protein; AltName: Full=WD-40 repeat-containing protein RID3 && PF00400:WD domain, G-beta repeat
Phvul.005G107800	brown	970	-
Phvul.005G110900	brown	3974	Q9ZR08.3 RecName: Full=G-type lectin S-receptor-like serine/threonine-protein kinase At4g03230; Flags: Precursor && PF13947:Wall-associated receptor kinase galacturonan-binding|PF01453:D-mannose binding lectin|PF07714:Protein tyrosine kinase|PF00954:S-locus glycoprotein domain	protein kinase
Phvul.005G111800	brown	1933	Q9SN22.1 RecName: Full=Scarecrow-like protein 32; Short=AtSCL32; AltName: Full=GRAS family protein 18; Short=AtGRAS-18 && PF03514:GRAS domain family
Phvul.005G113800	brown	2053	Q9SUT2.1 RecName: Full=Peroxidase 39; Short=Atperox P39; AltName: Full=ATP19a; Flags: Precursor && PF00141:Peroxidase
Phvul.005G116900	brown	3965	Q564K3.1 RecName: Full=Condensin complex subunit 2; AltName: Full=Chromosome-associated protein H; Short=AtCAP-H; AltName: Full=Non-SMC condensin I complex subunit H; AltName: Full=Protein EMBRYO DEFECTIVE 2795 && PF05786:Condensin complex subunit 2
Phvul.005G119300	brown	6285	Q9SJ56.1 RecName: Full=BEL1-like homeodomain protein 1; Short=BEL1-like protein 1; AltName: Full=Protein EMBRYO SAC DEVELOPMENT ARREST 29 && PF07526:Associated with HOX|PF05920:Homeobox KN domain
Phvul.005G119400	brown	7271	Q9XIN0.1 RecName: Full=Transcription factor LHW; AltName: Full=BHLH transcription factor delta; Short=bHLH delta; AltName: Full=Basic helix-loop-helix protein 156; Short=AtbHLH156; Short=bHLH 156; AltName: Full=Protein LONESOME HIGHWAY; AltName: Full=bHLH transcription factor bHLH156 && PF14215:bHLH-MYC and R2R3-MYB transcription factors N-terminal	transcription factor
Phvul.005G122600	brown	1124	PF01190:Pollen proteins Ole e I like
Phvul.005G125400	brown	5739	Q9XGY7.1 RecName: Full=Alcohol-forming fatty acyl-CoA reductase && PF03015:Male sterility protein|PF07993:Male sterility protein
Phvul.005G134900	brown	984	PF04520:Senescence regulator
Phvul.005G135200	brown	3237	Q6EJ97.1 RecName: Full=Isoprene synthase, chloroplastic; Flags: Precursor && PF03936:Terpene synthase family, metal binding domain|PF01397:Terpene synthase, N-terminal domain
Phvul.005G139900	brown	3169	Q6AWW5.1 RecName: Full=Ankyrin repeat-containing protein At5g02620 && PF12796:Ankyrin repeats (3 copies)|PF13962:Domain of unknown function
Phvul.005G141100	brown	1635	Q94CS9.1 RecName: Full=Probable aquaporin TIP1-2; AltName: Full=Tonoplast intrinsic protein 1-2; Short=OsTIP1;2 && PF00230:Major intrinsic protein
Phvul.005G144500	brown	1263	Q38865.2 RecName: Full=Expansin-A6; Short=AtEXPA6; AltName: Full=Alpha-expansin-6; Short=At-EXP6; Short=AtEx6; AltName: Full=Ath-ExpAlpha-1.8; Flags: Precursor && PF03330:Rare lipoprotein A (RlpA)-like double-psi beta-barrel|PF01357:Pollen allergen
Phvul.005G148800	brown	1515	Q9LT38.1 RecName: Full=Serine/threonine-protein kinase UCNL; AltName: Full=AGC serine/threonine-protein kinase subfamily 2 member 4; AltName: Full=Protein UNICORN-LIKE && PF00069:Protein kinase domain	protein kinase
Phvul.005G149200	brown	1764	Q00874.2 RecName: Full=DNA-damage-repair/toleration protein DRT100; Flags: Precursor && PF13855:Leucine rich repeat|PF08263:Leucine rich repeat N-terminal domain	Resistance protein
Phvul.005G152500	brown	4096	B9DFZ0.1 RecName: Full=Endonuclease III homolog 2, chloroplastic; Short=AtNTH2; AltName: Full=Bifunctional DNA N-glycoslyase/DNA-(apurinic or apyrimidinic site) lyase 2; Short=DNA glycoslyase/AP lyase 2; Flags: Precursor && PF00730:HhH-GPD superfamily base excision DNA repair protein
Phvul.005G154500	brown	1549	Q9SZF7.1 RecName: Full=Protein SHORT-ROOT; Short=AtSHR; AltName: Full=GRAS family protein 26; Short=AtGRAS-26; AltName: Full=Protein SHOOT GRAVITROPISM 7 && PF03514:GRAS domain family
Phvul.005G164800	brown	1729	Q9LU14.1 RecName: Full=GDSL esterase/lipase APG; AltName: Full=Extracellular lipase APG; Flags: Precursor && PF00657:GDSL-like Lipase/Acylhydrolase
Phvul.005G173100	brown	894	-
Phvul.005G173400	brown	2411	Q9SEX2.1 RecName: Full=Katanin p60 ATPase-containing subunit A1; Short=Katanin p60 subunit A1; AltName: Full=CAD ATPase; AltName: Full=Katanin-1; Short=Atp60; AltName: Full=Protein BOTERO 1; AltName: Full=Protein ECTOPIC ROOT HAIR 3; AltName: Full=Protein FAT ROOT; AltName: Full=Protein FRAGILE FIBER 2; Short=AtAAA1; AltName: Full=p60 katanin && PF09336:Vps4 C terminal oligomerisation domain|PF00…
Phvul.005G174300	brown	5545	Q9M3B4.1 RecName: Full=Protein ROOT INITIATION DEFECTIVE 3; AltName: Full=Root initiation defective 3 protein; AltName: Full=WD-40 repeat-containing protein RID3 && PF00400:WD domain, G-beta repeat
Phvul.005G175300	brown	2263	PF01177:Asp/Glu/Hydantoin racemase
Phvul.005G175900	brown	2504	Q9FV53.3 RecName: Full=Peptide deformylase 1A, chloroplastic/mitochondrial; Short=AtDEF1; Short=AtPDF1A; Short=PDF 1A; AltName: Full=Polypeptide deformylase; Flags: Precursor && PF01327:Polypeptide deformylase
Phvul.005G176100	brown	1165	PF12681:Glyoxalase-like domain
Phvul.005G179800	brown	609	-
Phvul.006G003900	brown	1373	-
Phvul.006G005100	brown	1579	Q9SI09.1 RecName: Full=Probable E3 ubiquitin-protein ligase XERICO && PF13639:Ring finger domain
Phvul.006G005300	brown	3173	Q8W034.1 RecName: Full=Heterogeneous nuclear ribonucleoprotein 1; Short=hnRNP1 && PF00076:RNA recognition motif. (a.k.a. RRM, RBD, or RNP domain)
Phvul.006G008000	brown	491	-
Phvul.006G010000	brown	4182	Q40392.1 RecName: Full=TMV resistance protein N && PF01582:TIR domain|PF00931:NB-ARC domain	Resistance protein
Phvul.006G011000	brown	9845	PF04783:Protein of unknown function (DUF630)|PF04782:Protein of unknown function (DUF632)
Phvul.006G019000	brown	5786	PF00861:Ribosomal L18p/L5e family
Phvul.006G020400	brown	324	-
Phvul.006G020800	brown	1606	O80852.1 RecName: Full=Glutathione S-transferase F9; Short=AtGSTF9; AltName: Full=AtGSTF7; AltName: Full=GST class-phi member 9 && PF02798:Glutathione S-transferase, N-terminal domain|PF00043:Glutathione S-transferase, C-terminal domain
Phvul.006G024600	brown	1355	PF02536:mTERF
Phvul.006G025300	brown	5406	Q550S9.1 RecName: Full=Transmembrane protein 56 homolog B && PF03798:TLC domain
Phvul.006G027400	brown	3083	O04659.2 RecName: Full=Pentatricopeptide repeat-containing protein At5g27110 && PF13041:PPR repeat family
Phvul.006G033600	brown	7077	Q5ZCI1.2 RecName: Full=Mitogen-activated protein kinase 10; Short=MAP kinase 10 && PF00069:Protein kinase domain	protein kinase
Phvul.006G035300	brown	2477	-
Phvul.006G042100	brown	7072	Q8L793.1 RecName: Full=Polyadenylate-binding protein-interacting protein 3; Short=PABP-interacting protein 3; Short=Poly(A)-binding protein-interacting protein 3; AltName: Full=PAM2-containing protein CID3; AltName: Full=Protein CTC-INTERACTING DOMAIN 3 && PF14438:Ataxin 2 SM domain
Phvul.006G044600	brown	2031	Q01909.1 RecName: Full=ATP synthase gamma chain 2, chloroplastic; AltName: Full=F-ATPase gamma subunit 2; Flags: Precursor && PF00231:ATP synthase
Phvul.006G050500	brown	840	Q9ST43.2 RecName: Full=Pleckstrin homology domain-containing protein 1; Short=AtPH1 && -
Phvul.006G054200	brown	2507	O81971.1 RecName: Full=Cytochrome P450 71D9; AltName: Full=Cytochrome P450 CP3 && PF00067:Cytochrome P450
Phvul.006G054700	brown	2048	O22307.1 RecName: Full=Cytochrome P450 71D11, partial [Lotus japonicus] && PF00067:Cytochrome P450
Phvul.006G056300	brown	968	-
Phvul.006G063100	brown	6041	Q0JL46.1 RecName: Full=Neutral ceramidase; Short=N-CDase; Short=NCDase; Short=OsCDase; AltName: Full=Acylsphingosine deacylase; AltName: Full=N-acylsphingosine amidohydrolase; Flags: Precursor && PF17048:Neutral/alkaline non-lysosomal ceramidase, C-terminal|PF04734:Neutral/alkaline non-lysosomal ceramidase, N-terminal
Phvul.006G065000	brown	2083	P48422.2 RecName: Full=Cytochrome P450 86A1; AltName: Full=CYPLXXXVI; AltName: Full=P450-dependent fatty acid omega-hydroxylase; AltName: Full=Protein HYDROXYLASE OF ROOT SUBERIZED TISSUE && PF00067:Cytochrome P450
Phvul.006G066600	brown	4095	Q8L7Y9.1 RecName: Full=Non-specific phospholipase C1; Flags: Precursor && PF04185:Phosphoesterase family
Phvul.006G070300	brown	4979	Q6NPG7.1 RecName: Full=Uncharacterized protein At5g43822 && PF15011:Casein Kinase 2 substrate	protein kinase
Phvul.006G077200	brown	2469	O22874.1 RecName: Full=Expansin-A8; Short=AtEXPA8; AltName: Full=Alpha-expansin-8; Short=At-EXP8; Short=AtEx8; AltName: Full=Ath-ExpAlpha-1.11; Flags: Precursor && PF03330:Rare lipoprotein A (RlpA)-like double-psi beta-barrel|PF01357:Pollen allergen
Phvul.006G080400	brown	2511	Q682S0.2 RecName: Full=Root phototropism protein 2; AltName: Full=BTB/POZ domain-containing protein RPT2 && PF00651:BTB/POZ domain|PF03000:NPH3 family
Phvul.006G082400	brown	3327	F4KEV7.1 RecName: Full=Bifunctional bis(5'-adenosyl)-triphosphatase/adenylylsulfatase FHIT; AltName: Full=Fragile histidine triad protein; AltName: Full=Purine nucleoside phosphoramidase FHIT && PF01230:HIT domain
Phvul.006G082500	brown	1770	F4KEV7.1 RecName: Full=Bifunctional bis(5'-adenosyl)-triphosphatase/adenylylsulfatase FHIT; AltName: Full=Fragile histidine triad protein; AltName: Full=Purine nucleoside phosphoramidase FHIT && PF01230:HIT domain
Phvul.006G082900	brown	729	-
Phvul.006G084400	brown	6399	Q9CAL3.1 RecName: Full=Cysteine-rich receptor-like protein kinase 2; Short=Cysteine-rich RLK2; Flags: Precursor && PF07714:Protein tyrosine kinase|PF01657:Salt stress response/antifungal	protein kinase
Phvul.006G085000	brown	4303	Q9M8R4.1 RecName: Full=Protein DJ-1 homolog D; Short=AtDJ1D; AltName: Full=Lactoylglutathione lyase DJ1D && PF01965:DJ-1/PfpI family
Phvul.006G086400	brown	3204	O82491.1 RecName: Full=FACT complex subunit SPT16; AltName: Full=Facilitates chromatin transcription complex subunit SPT16 && PF00557:Metallopeptidase family M24|PF08512:Histone chaperone Rttp106-like|PF14826:FACT complex subunit SPT16 N-terminal lobe domain|PF08644:FACT complex subunit (SPT16/CDC68)
Phvul.006G086600	brown	4804	Q9SQK3.1 RecName: Full=Ankyrin repeat domain-containing protein EMB506, chloroplastic; AltName: Full=Protein EMBRYO DEFECTIVE 506; Flags: Precursor && PF12796:Ankyrin repeats (3 copies)|PF13637:Ankyrin repeats (many copies)
Phvul.006G091800	brown	3277	Q9FZ33.1 RecName: Full=Protein AUXIN RESPONSE 4 && PF12146:Serine aminopeptidase, S33
Phvul.006G095800	brown	987	O65759.1 RecName: Full=Histone H2AX && PF00125:Core histone H2A/H2B/H3/H4|PF16211:C-terminus of histone H2A
Phvul.006G097100	brown	4393	Q56XP4.2 RecName: Full=Sodium/hydrogen exchanger 2; AltName: Full=Na(+)/H(+) exchanger 2; Short=NHE-2 && PF00999:Sodium/hydrogen exchanger family
Phvul.006G097500	brown	4798	Q9ZVM9.1 RecName: Full=Probable serine/threonine-protein kinase At1g54610 && PF00069:Protein kinase domain	protein kinase
Phvul.006G099100	brown	4044	Q43317.1 RecName: Full=Cysteine synthase; Short=CSase; AltName: Full=Beta-PA/CSase; AltName: Full=Beta-pyrazolylalanine synthase; AltName: Full=L-mimosine synthase; AltName: Full=O-acetylserine (thiol)-lyase; Short=OAS-TL; AltName: Full=O-acetylserine sulfhydrylase && PF00291:Pyridoxal-phosphate dependent enzyme
Phvul.006G104500	brown	6573	Q8W595.2 RecName: Full=Histone-lysine N-methyltransferase SUVR4; AltName: Full=Protein SET DOMAIN GROUP 31; AltName: Full=Suppressor of variegation 3-9-related protein 4; Short=Su(var)3-9-related protein 4 && PF05033:Pre-SET motif|PF10440:Ubiquitin-binding WIYLD domain|PF00856:SET domain
Phvul.006G109100	brown	1244	Q58FX0.1 RecName: Full=BON1-associated protein 2; AltName: Full=Protein BON1-ASSOCIATED PROTEIN 1-LIKE && PF00168:C2 domain
Phvul.006G110300	brown	3984	Q944H5.1 RecName: Full=Mitochondrial carrier protein MTM1; AltName: Full=Manganese tracking factor for mitochondrial SOD2 && PF00153:Mitochondrial carrier protein
Phvul.006G111300	brown	3319	Q84JH9.1 RecName: Full=Protein trichome birefringence-like 25 && PF14416:PMR5 N terminal Domain|PF13839:GDSL/SGNH-like Acyl-Esterase family found in Pmr5 and Cas1p
Phvul.006G115000	brown	3801	PF04970:Lecithin retinol acyltransferase
Phvul.006G120600	brown	6456	-
Phvul.006G123300	brown	4125	P21158.1 RecName: Full=C-factor; AltName: Full=C signal && PF00106:short chain dehydrogenase
Phvul.006G127300	brown	2676	PF07712:Stress up-regulated Nod 19
Phvul.006G127500	brown	6693	Q9SUC0.3 RecName: Full=Probable 3-hydroxyisobutyrate dehydrogenase, mitochondrial; Short=HIBADH; Flags: Precursor && PF14833:NAD-binding of NADP-dependent 3-hydroxyisobutyrate dehydrogenase|PF03446:NAD binding domain of 6-phosphogluconate dehydrogenase
Phvul.006G130700	brown	6753	-
Phvul.006G136900	brown	2476	Q0WKY2.2 RecName: Full=Carbon catabolite repressor protein 4 homolog 5; Short=CCR4 homolog 5 && -
Phvul.006G137400	brown	1562	Q9SIE0.2 RecName: Full=DNA oxidative demethylase ALKBH2; AltName: Full=Alkylated DNA repair protein alkB homolog 2; AltName: Full=Alpha-ketoglutarate-dependent dioxygenase alkB homolog 2 && PF13532:2OG-Fe(II) oxygenase superfamily
Phvul.006G137700	brown	3176	Q9ZWG1.1 RecName: Full=Mitochondrial uncoupling protein 2; Short=AtPUMP2 && PF00153:Mitochondrial carrier protein
Phvul.006G139800	brown	431	-
Phvul.006G142000	brown	3292	O23492.1 RecName: Full=Inositol transporter 4; AltName: Full=Myo-inositol-proton symporter INT4; AltName: Full=Protein INOSITOL TRANSPORTER 4 && PF00083:Sugar (and other) transporter
Phvul.006G142900	brown	1974	-
Phvul.006G145000	brown	1318	PF13920:Zinc finger, C3HC4 type (RING finger)
Phvul.006G149300	brown	4987	Q9M330.1 RecName: Full=Probable proteasome inhibitor && PF11566:PI31 proteasome regulator N-terminal
Phvul.006G150000	brown	1618	PF04520:Senescence regulator
Phvul.006G151400	brown	7635	Q9SVS1.2 RecName: Full=Beta-glucosidase 47; Short=AtBGLU47; Flags: Precursor && PF00232:Glycosyl hydrolase family 1
Phvul.006G151800	brown	6165	Q9M7T0.2 RecName: Full=Peroxiredoxin-2F, mitochondrial; AltName: Full=Peroxiredoxin IIF; AltName: Full=Thioredoxin reductase 2F; Flags: Precursor && PF08534:Redoxin
Phvul.006G156000	brown	4812	Q9MB42.1 RecName: Full=Beta-amyrin synthase && PF13243:Squalene-hopene cyclase C-terminal domain|PF13249:Squalene-hopene cyclase N-terminal domain
Phvul.006G156100	brown	6643	Q9MB42.1 RecName: Full=Beta-amyrin synthase && PF13243:Squalene-hopene cyclase C-terminal domain|PF13249:Squalene-hopene cyclase N-terminal domain
Phvul.006G156300	brown	554	Q43191.1 RecName: Full=Probable linoleate 9S-lipoxygenase 5; AltName: Full=Leaf lipoxygenase && PF00305:Lipoxygenase
Phvul.006G156900	brown	5056	Q9MB42.1 RecName: Full=Beta-amyrin synthase && PF13249:Squalene-hopene cyclase N-terminal domain|PF13243:Squalene-hopene cyclase C-terminal domain
Phvul.006G166800	brown	2691	O64682.1 RecName: Full=Protein kinase PINOID; AltName: Full=Protein kinase ABRUPTUS && PF00069:Protein kinase domain	protein kinase
Phvul.006G170800	brown	2744	F4I340.1 RecName: Full=Seipin-2; Short=AtSEIPIN2 && PF06775:Putative adipose-regulatory protein (Seipin)
Phvul.006G171800	brown	1218	Q9LVL4.1 RecName: Full=Transcription repressor OFP3; AltName: Full=Ovate family protein 3; Short=AtOFP3 && PF04844:Transcriptional repressor, ovate
Phvul.006G174000	brown	4166	-
Phvul.006G174400	brown	4530	C0LGU5.1 RecName: Full=Probable LRR receptor-like serine/threonine-protein kinase At5g45780; Flags: Precursor && PF00069:Protein kinase domain|PF08263:Leucine rich repeat N-terminal domain	Resistance protein, protein kinase
Phvul.006G175200	brown	4582	Q9LXT4.1 RecName: Full=Plant cysteine oxidase 5 && PF07847:Protein of unknown function (DUF1637)
Phvul.006G175400	brown	3874	PF05097:Protein of unknown function (DUF688)
Phvul.006G175900	brown	1795	PF14009:Domain of unknown function (DUF4228)
Phvul.006G177700	brown	3451	Q9FXJ2.1 RecName: Full=GDSL esterase/lipase At1g28580; AltName: Full=Extracellular lipase At1g28580; Flags: Precursor && PF00657:GDSL-like Lipase/Acylhydrolase
Phvul.006G177800	brown	5450	Q8RXT9.2 RecName: Full=GDSL esterase/lipase At1g28590; AltName: Full=Extracellular lipase At1g28590; Flags: Precursor && PF00657:GDSL-like Lipase/Acylhydrolase
Phvul.006G178100	brown	3254	Q8LDS5.1 RecName: Full=THO complex subunit 7A; AltName: Full=THO complex subunit 7; Short=AtTHO7 && PF05615:Tho complex subunit 7
Phvul.006G183900	brown	1916	Q38741.1 RecName: Full=Squamosa promoter-binding protein 1 && PF03110:SBP domain
Phvul.006G187100	brown	2042	Q9ZPH4.1 RecName: Full=Sphingolipid delta(4)-desaturase DES1-like && PF00487:Fatty acid desaturase|PF08557:Sphingolipid Delta4-desaturase (DES)
Phvul.006G188500	brown	1976	P43309.1 RecName: Full=Polyphenol oxidase, chloroplastic; Short=PPO; AltName: Full=Catechol oxidase; Flags: Precursor && PF12143:Protein of unknown function (DUF_B2219)|PF12142:Polyphenol oxidase middle domain|PF00264:Common central domain of tyrosinase
Phvul.006G192200	brown	3574	Q8VDM6.1 RecName: Full=Heterogeneous nuclear ribonucleoprotein U-like protein 1 && PF13671:AAA domain
Phvul.006G193800	brown	696	PF00643:B-box zinc finger
Phvul.006G196900	brown	832	Q9ZNS4.1 RecName: Full=Pathogenesis-related protein 1; Short=AtPRB1; Flags: Precursor && PF00188:Cysteine-rich secretory protein family
Phvul.006G197900	brown	3692	O48651.1 RecName: Full=Squalene monooxygenase; AltName: Full=Squalene epoxidase; Short=SE && PF08491:Squalene epoxidase
Phvul.006G198600	brown	7173	Q9FLG8.1 RecName: Full=Probable sphingolipid transporter spinster homolog 2 && PF07690:Major Facilitator Superfamily
Phvul.006G200600	brown	3151	Q9CAI3.1 RecName: Full=Probable cinnamyl alcohol dehydrogenase 1; Short=AtCAD1 && PF08240:Alcohol dehydrogenase GroES-like domain|PF00107:Zinc-binding dehydrogenase
Phvul.006G203700	brown	2706	Q94B59.1 RecName: Full=Pentatricopeptide repeat-containing protein At5g09450, mitochondrial; Flags: Precursor && PF13041:PPR repeat family
Phvul.006G205500	brown	1826	F8WKW1.1 RecName: Full=7-deoxyloganetin glucosyltransferase; AltName: Full=Genipin glucosyltransferase; AltName: Full=UDP-glucose glucosyltransferase 2; Short=GjUGT2; AltName: Full=UDP-glycosyltransferase 85A24 && PF00201:UDP-glucoronosyl and UDP-glucosyl transferase
Phvul.006G205600	brown	2240	F8WKW1.1 RecName: Full=7-deoxyloganetin glucosyltransferase; AltName: Full=Genipin glucosyltransferase; AltName: Full=UDP-glucose glucosyltransferase 2; Short=GjUGT2; AltName: Full=UDP-glycosyltransferase 85A24 && PF00201:UDP-glucoronosyl and UDP-glucosyl transferase
Phvul.006G210100	brown	3248	F4HVM3.1 RecName: Full=WAT1-related protein At1g68170 && PF00892:EamA-like transporter family
Phvul.006G211500	brown	2212	P43255.1 RecName: Full=COP9 signalosome complex subunit 8; Short=CSN complex subunit 8; AltName: Full=Constitutive photomorphogenesis protein 9; AltName: Full=Protein FUSCA 7 && PF10075:CSN8/PSMD8/EIF3K family
Phvul.006G215000	brown	1374	Q9C992.1 RecName: Full=3-ketoacyl-CoA synthase 7; Short=KCS-7; AltName: Full=Very long-chain fatty acid condensing enzyme 7; Short=VLCFA condensing enzyme 7 && PF08541:3-Oxoacyl-[acyl-carrier-protein (ACP)] synthase III C terminal|PF08392:FAE1/Type III polyketide synthase-like protein
Phvul.006G219900	brown	3031	Q8GWR3.1 RecName: Full=KH domain-containing protein At1g09660/At1g09670; AltName: Full=Quaking-like protein 5 && PF16544:Homodimerisation region of STAR domain protein
Phvul.006G220000	brown	3399	-
Phvul.007G002800	brown	3656	Q3E9B5.1 RecName: Full=Protein NRT1/ PTR FAMILY 7.1; Short=AtNPF7.1 && PF00854:POT family
Phvul.007G009200	brown	1452	Q9LZ72.1 RecName: Full=3-ketoacyl-CoA synthase 19; Short=KCS-19; AltName: Full=Very long-chain fatty acid condensing enzyme 19; Short=VLCFA condensing enzyme 19 && PF08392:FAE1/Type III polyketide synthase-like protein|PF08541:3-Oxoacyl-[acyl-carrier-protein (ACP)] synthase III C terminal
Phvul.007G012300	brown	3042	-
Phvul.007G017100	brown	2381	Q6F6Y2.1 RecName: Full=FAD-dependent urate hydroxylase; AltName: Full=Flavoprotein urate hydroxylase && PF01494:FAD binding domain
Phvul.007G017200	brown	1668	Q8GWA9.1 RecName: Full=Pentatricopeptide repeat-containing protein At2g17033 && -
Phvul.007G018600	brown	2417	Q6F6Y2.1 RecName: Full=FAD-dependent urate hydroxylase; AltName: Full=Flavoprotein urate hydroxylase && PF01494:FAD binding domain
Phvul.007G020600	brown	2086	D4Q9Z4.1 RecName: Full=Soyasapogenol B glucuronide galactosyltransferase; AltName: Full=Soyasaponin glycosyltransferase 2; AltName: Full=UDP-galactose:SBMG-galactosyltransferase && PF00201:UDP-glucoronosyl and UDP-glucosyl transferase
Phvul.007G020700	brown	1676	D4Q9Z4.1 RecName: Full=Soyasapogenol B glucuronide galactosyltransferase; AltName: Full=Soyasaponin glycosyltransferase 2; AltName: Full=UDP-galactose:SBMG-galactosyltransferase && PF00201:UDP-glucoronosyl and UDP-glucosyl transferase
Phvul.007G022300	brown	3402	PF00782:Dual specificity phosphatase, catalytic domain
Phvul.007G025200	brown	4059	P51281.1 RecName: Full=Uncharacterized protein ycf45; AltName: Full=ORF565 && PF13238:AAA domain
Phvul.007G025600	brown	934	-
Phvul.007G031200	brown	845	P0C5E2.3 RecName: Full=LEAF RUST 10 DISEASE-RESISTANCE LOCUS RECEPTOR-LIKE PROTEIN KINASE-like 1.2; AltName: Full=Probable receptor-like serine/threonine-protein kinase LRK10L-1.2; Flags: Precursor && PF13947:Wall-associated receptor kinase galacturonan-binding|PF14380:Wall-associated receptor kinase C-terminal	Resistance protein, protein kinase
Phvul.007G031300	brown	8417	Q9FF31.1 RecName: Full=LEAF RUST 10 DISEASE-RESISTANCE LOCUS RECEPTOR-LIKE PROTEIN KINASE-like 2.1; AltName: Full=Probable receptor-like serine/threonine-protein kinase LRK10L-2.1; Flags: Precursor && PF14380:Wall-associated receptor kinase C-terminal|PF13947:Wall-associated receptor kinase galacturonan-binding|PF07714:Protein tyrosine kinase	Resistance protein, protein kinase
Phvul.007G034600	brown	2942	Q9C994.1 RecName: Full=Protein DETOXIFICATION 14; Short=AtDTX14; AltName: Full=Multidrug and toxic compound extrusion protein 14; Short=MATE protein 14 && PF01554:MatE
Phvul.007G035200	brown	2276	Q9LZ19.2 RecName: Full=Pentatricopeptide repeat-containing protein At5g04780 && PF13041:PPR repeat family|PF14432:DYW family of nucleic acid deaminases
Phvul.007G039200	brown	1443	Q9MB73.1 RecName: Full=Limonoid UDP-glucosyltransferase; Short=LGTase; Short=Limonoid GTase; Short=Limonoid glucosyltransferase && PF00201:UDP-glucoronosyl and UDP-glucosyl transferase
Phvul.007G039300	brown	1671	Q9MB73.1 RecName: Full=Limonoid UDP-glucosyltransferase; Short=LGTase; Short=Limonoid GTase; Short=Limonoid glucosyltransferase && PF00201:UDP-glucoronosyl and UDP-glucosyl transferase
Phvul.007G039400	brown	1425	O22182.1 RecName: Full=UDP-glycosyltransferase 84B1 && PF00201:UDP-glucoronosyl and UDP-glucosyl transferase
Phvul.007G039600	brown	1611	O22182.1 RecName: Full=UDP-glycosyltransferase 84B1 && PF00201:UDP-glucoronosyl and UDP-glucosyl transferase
Phvul.007G042500	brown	8522	-
Phvul.007G043100	brown	3026	Q8VZJ7.1 RecName: Full=Probable prolyl 4-hydroxylase 9; Short=AtP4H9 && PF13640:2OG-Fe(II) oxygenase superfamily
Phvul.007G046900	brown	3166	PF04452:RNA methyltransferase
Phvul.007G056700	brown	4148	PF00650:CRAL/TRIO domain
Phvul.007G060300	brown	6279	Q8LAX0.2 RecName: Full=Homocysteine S-methyltransferase 3; AltName: Full=S-methylmethionine:homocysteine methyltransferase 3; Short=AtHMT-3; Short=SMM:Hcy S-methyltransferase 3 && PF02574:Homocysteine S-methyltransferase
Phvul.007G065000	brown	8511	Q8W486.1 RecName: Full=Uncharacterized protein At1g04910 && PF10250:GDP-fucose protein O-fucosyltransferase
Phvul.007G068900	brown	2355	Q9XFM6.2 RecName: Full=Membrane steroid-binding protein 1; Short=AtMP1; AltName: Full=Membrane-associated progesterone-binding protein 5; Short=AtMAPR5 && PF00173:Cytochrome b5-like Heme/Steroid binding domain
Phvul.007G069300	brown	1914	Q94AU2.1 RecName: Full=25.3 kDa vesicle transport protein; Short=AtSEC22 && PF13774:Regulated-SNARE-like domain
Phvul.007G070400	brown	2832	PF13855:Leucine rich repeat	Resistance protein
Phvul.007G074100	brown	5453	Q9SKB3.2 RecName: Full=Poly(ADP-ribose) glycohydrolase 1 && PF05028:Poly (ADP-ribose) glycohydrolase (PARG)
Phvul.007G075300	brown	1570	Q73CR9.1 RecName: Full=Delta(1)-pyrroline-2-carboxylate reductase; Short=Pyr2C reductase; AltName: Full=Proline ketimine reductase && PF02423:Ornithine cyclodeaminase/mu-crystallin family
Phvul.007G079100	brown	909	Q9M2C0.1 RecName: Full=Vacuolar iron transporter homolog 4; AltName: Full=Protein NODULIN-LIKE 4 && PF01988:VIT family
Phvul.007G080600	brown	2764	Q6NPF9.1 RecName: Full=Thioredoxin Y1, chloroplastic; Short=AtTrxy1; Flags: Precursor && PF00085:Thioredoxin
Phvul.007G081200	brown	2087	-
Phvul.007G082800	brown	883	-
Phvul.007G097200	brown	10785	P47082.1 RecName: Full=Vacuolar amino acid transporter 1 && PF01490:Transmembrane amino acid transporter protein
Phvul.007G100200	brown	447	P42791.2 RecName: Full=60S ribosomal protein L18-2 && -
Phvul.007G102900	brown	2741	Q9ZQ85.2 RecName: Full=Myb family transcription factor EFM; AltName: Full=Protein EARLY FLOWERING MYB && PF00249:Myb-like DNA-binding domain	transcription factor
Phvul.007G104000	brown	15612	Q7PC87.1 RecName: Full=ABC transporter G family member 34; Short=ABC transporter ABCG.34; Short=AtABCG34; AltName: Full=Pleiotropic drug resistance protein 6 && PF01061:ABC-2 type transporter|PF14510:ABC-transporter extracellular N-terminal|PF08370:Plant PDR ABC transporter associated|PF00005:ABC transporter	Resistance protein
Phvul.007G109700	brown	1715	P32294.1 RecName: Full=Auxin-induced protein 22B; AltName: Full=Indole-3-acetic acid-induced protein ARG4 && PF02309:AUX/IAA family
Phvul.007G111600	brown	7323	Q9SB31.1 RecName: Full=AT-hook motif nuclear-localized protein 3 && PF03479:Domain of unknown function (DUF296)
Phvul.007G111800	brown	7790	Q949P3.1 RecName: Full=Uncharacterized protein At2g17340 && PF01937:Protein of unknown function DUF89
Phvul.007G114400	brown	4052	P38222.1 RecName: Full=Ribosomal lysine N-methyltransferase 3 && PF00856:SET domain
Phvul.007G117500	brown	2710	O24653.1 RecName: Full=Guanosine nucleotide diphosphate dissociation inhibitor 2; Short=AtGDI2 && PF00996:GDP dissociation inhibitor
Phvul.007G120800	brown	547	Q9ZUF7.1 RecName: Full=Protein LURP-one-related 6 && -
Phvul.007G133600	brown	2942	PF03004:Plant transposase (Ptta/En/Spm family)
Phvul.007G134600	brown	9119	PF14868:Domain of unknown function (DUF4487)
Phvul.007G138800	brown	4813	-
Phvul.007G146000	brown	687	Q8LEA8.2 RecName: Full=Phytochrome A-associated F-box protein; AltName: Full=Empfindlicher im dunkelroten Licht protein 1 && -
Phvul.007G148800	brown	4066	Q8L8B8.1 RecName: Full=Cytokinin riboside 5'-monophosphate phosphoribohydrolase LOG3; AltName: Full=Protein LONELY GUY 3 && PF03641:Possible lysine decarboxylase
Phvul.007G165600	brown	4710	Q9SA69.1 RecName: Full=BTB/POZ domain-containing protein At1g03010 && PF03000:NPH3 family|PF00651:BTB/POZ domain
Phvul.007G167600	brown	2843	Q9LYC1.1 RecName: Full=Gibberellin receptor GID1B; AltName: Full=AtCXE14; AltName: Full=Carboxylesterase 14; AltName: Full=GID1-like protein 2; AltName: Full=Protein GA INSENSITIVE DWARF 1B; Short=AtGID1B && PF07859:alpha/beta hydrolase fold
Phvul.007G168000	brown	3625	Q8RXC8.1 RecName: Full=Receptor-like cytosolic serine/threonine-protein kinase RBK2; AltName: Full=Protein ROP BINDING PROTEIN KINASES 2 && PF00069:Protein kinase domain	protein kinase
Phvul.007G174100	brown	8208	Q9SV13.1 RecName: Full=Sulfate transporter 3.1; AltName: Full=AST12; AltName: Full=AtST1 && PF00916:Sulfate permease family|PF01740:STAS domain
Phvul.007G178800	brown	4057	F4INW9.1 RecName: Full=Probable myosin-binding protein 4 && PF04576:Zein-binding
Phvul.007G202500	brown	3243	Q9LXT9.3 RecName: Full=Callose synthase 3; AltName: Full=1,3-beta-glucan synthase; AltName: Full=Protein GLUCAN SYNTHASE-LIKE 12 && -
Phvul.007G208800	brown	1546	Q9M1R4.1 RecName: Full=Auxin-responsive protein IAA30; AltName: Full=Indoleacetic acid-induced protein 30 && PF02309:AUX/IAA family
Phvul.007G212900	brown	2132	Q9FGZ4.1 RecName: Full=Probable WRKY transcription factor 48; AltName: Full=WRKY DNA-binding protein 48 && PF03106:WRKY DNA -binding domain	transcription factor
Phvul.007G217300	brown	2781	-
Phvul.007G218500	brown	4007	O81301.1 RecName: Full=Probable pectinesterase/pectinesterase inhibitor 40; Includes: RecName: Full=Pectinesterase inhibitor 40; AltName: Full=Pectin methylesterase inhibitor 40; Includes: RecName: Full=Pectinesterase 40; Short=PE 40; AltName: Full=Pectin methylesterase 40; Short=AtPME40; Flags: Precursor && PF04043:Plant invertase/pectin methylesterase inhibitor|PF01095:Pectinesterase
Phvul.007G221100	brown	693	-
Phvul.007G223700	brown	7453	Q9LDR4.2 RecName: Full=Delta(14)-sterol reductase; AltName: Full=C-14 sterol reductase; AltName: Full=Protein FACKEL; AltName: Full=Sterol C14-reductase && PF01222:Ergosterol biosynthesis ERG4/ERG24 family
Phvul.007G226000	brown	2502	Q8VCE1.2 RecName: Full=DnaJ homolog subfamily C member 28 && PF09350:Domain of unknown function (DUF1992)
Phvul.007G242900	brown	2585	P28643.1 RecName: Full=3-oxoacyl-[acyl-carrier-protein] reductase, chloroplastic; AltName: Full=3-ketoacyl-acyl carrier protein reductase; Flags: Precursor && PF00106:short chain dehydrogenase
Phvul.007G243300	brown	5312	-
Phvul.007G245300	brown	658	-
Phvul.007G245900	brown	416	-
Phvul.007G247400	brown	3593	Q9LXX6.2 RecName: Full=Exocyst complex component SEC15A; Short=AtSec15a; AltName: Full=Probable exocyst complex component 6 && PF04091:Exocyst complex subunit Sec15-like
Phvul.007G247500	brown	3170	O82089.1 RecName: Full=Copper transport protein CCH; AltName: Full=Copper chaperone CCH && PF00403:Heavy-metal-associated domain
Phvul.007G252000	brown	566	P08688.1 RecName: Full=Albumin-2; AltName: Full=PA2 [Pisum sativum] && -
Phvul.007G253900	brown	643	-
Phvul.007G256900	brown	3966	Q9C7D7.1 RecName: Full=Protein cornichon homolog 1 && PF03311:Cornichon protein
Phvul.007G257900	brown	5152	Q9FG23.2 RecName: Full=CDK5RAP3-like protein && PF05600:Protein of unknown function (DUF773)
Phvul.007G259100	brown	1005	-
Phvul.007G260600	brown	2906	PF08879:WRC
Phvul.007G261700	brown	552	Q67YM6.1 RecName: Full=Dirigent protein 11; Short=AtDIR11; Flags: Precursor && PF03018:Dirigent-like protein
Phvul.007G262300	brown	4654	Q08891.2 RecName: Full=Fatty acyl-CoA reductase 2; AltName: Full=Fatty acid reductase 2; AltName: Full=Male sterility protein 2 && PF07993:Male sterility protein|PF03015:Male sterility protein
Phvul.007G263200	brown	3819	Q9M1A8.1 RecName: Full=DNA-directed RNA polymerases II, IV and V subunit 8B; AltName: Full=RNA polymerase Rpb8 && PF03870:RNA polymerase Rpb8
Phvul.007G263600	brown	2675	Q0D576.2 RecName: Full=Probable homogentisate phytyltransferase 2, chloroplastic; AltName: Full=Vitamin E pathway gene 2-2 protein; Short=OsVTE2-2; Flags: Precursor && PF01040:UbiA prenyltransferase family
Phvul.007G263700	brown	913	P08688.1 RecName: Full=Albumin-2; AltName: Full=PA2 [Pisum sativum] && -
Phvul.007G273100	brown	4874	P48489.2 RecName: Full=Serine/threonine-protein phosphatase PP1 && PF16891:Serine-threonine protein phosphatase N-terminal domain|PF00149:Calcineurin-like phosphoesterase
Phvul.007G273300	brown	5414	Q96524.2 RecName: Full=Cryptochrome-2; Short=Atcry2; AltName: Full=Blue light photoreceptor; AltName: Full=Protein PHR homolog 1; Short=AtPHH1; AltName: Full=Protein SUPPRESSOR OF elf3 20 && PF03441:FAD binding domain of DNA photolyase|PF00875:DNA photolyase
Phvul.007G273800	brown	3398	Q7XSK0.2 RecName: Full=Beta-glucosidase 18; Short=Os4bglu18; Flags: Precursor && PF00232:Glycosyl hydrolase family 1
Phvul.007G274400	brown	1978	-
Phvul.007G278400	brown	2094	Q9M891.1 RecName: Full=Pentatricopeptide repeat-containing protein At3g02490, mitochondrial; Flags: Precursor && -
Phvul.007G279800	brown	3275	Q67XL4.1 RecName: Full=Uncharacterized CRM domain-containing protein At3g25440, chloroplastic; Flags: Precursor && PF01985:CRS1 / YhbY (CRM) domain
Phvul.008G000400	brown	2154	-
Phvul.008G004100	brown	6286	Q68CP4.2 RecName: Full=Heparan-alpha-glucosaminide N-acetyltransferase; AltName: Full=Transmembrane protein 76 && PF07786:Protein of unknown function (DUF1624)
Phvul.008G007500	brown	6254	Q56ZZ7.2 RecName: Full=Plastidic glucose transporter 4; Short=AtpGlcT && PF00083:Sugar (and other) transporter
Phvul.008G014800	brown	2170	Q5S4V7.1 RecName: Full=F-box protein At2g39490 && PF00646:F-box domain
Phvul.008G016200	brown	609	Q9SIY3.1 RecName: Full=Triphosphate tunel metalloenzyme 3; AltName: Full=Adenosinetriphosphatase; Short=ATPase; AltName: Full=Triphosphatase; Short=PPPase && PF01928:CYTH domain
Phvul.008G017300	brown	4363	Q9C5Z2.2 RecName: Full=Eukaryotic translation initiation factor 3 subunit H; Short=eIF3h; AltName: Full=Eukaryotic translation initiation factor 3 subunit 3; AltName: Full=eIF-3-gamma; AltName: Full=eIF3 p38 subunit && PF01398:JAB1/Mov34/MPN/PAD-1 ubiquitin protease
Phvul.008G019900	brown	1113	-
Phvul.008G020800	brown	2503	Q3E9B5.1 RecName: Full=Protein NRT1/ PTR FAMILY 7.1; Short=AtNPF7.1 && PF00854:POT family
Phvul.008G024100	brown	3594	PF01490:Transmembrane amino acid transporter protein
Phvul.008G025000	brown	2426	Q9LFV5.1 RecName: Full=F-box/kelch-repeat protein At5g15710 && PF00646:F-box domain
Phvul.008G026500	brown	4733	Q8LE94.1 RecName: Full=E3 ubiquitin-protein ligase At3g02290; AltName: Full=RING finger protein At3g02290 && PF12678:RING-H2 zinc finger
Phvul.008G026600	brown	1325	Q3E8W4.1 RecName: Full=Receptor-like protein kinase ANXUR2; Flags: Precursor && PF07714:Protein tyrosine kinase	protein kinase
Phvul.008G026700	brown	2637	Q9SCZ4.1 RecName: Full=Receptor-like protein kinase FERONIA; AltName: Full=Protein SIRENE; Flags: Precursor && PF07714:Protein tyrosine kinase	protein kinase
Phvul.008G026900	brown	2033	Q3E8W4.1 RecName: Full=Receptor-like protein kinase ANXUR2; Flags: Precursor && PF07714:Protein tyrosine kinase	protein kinase
Phvul.008G027000	brown	3109	PF01323:DSBA-like thioredoxin domain
Phvul.008G027100	brown	1183	Q9SCZ4.1 RecName: Full=Receptor-like protein kinase FERONIA; AltName: Full=Protein SIRENE; Flags: Precursor && PF07714:Protein tyrosine kinase	protein kinase
Phvul.008G027200	brown	1148	Q9SCZ4.1 RecName: Full=Receptor-like protein kinase FERONIA; AltName: Full=Protein SIRENE; Flags: Precursor && PF07714:Protein tyrosine kinase	protein kinase
Phvul.008G027300	brown	1125	Q9SCZ4.1 RecName: Full=Receptor-like protein kinase FERONIA; AltName: Full=Protein SIRENE; Flags: Precursor && PF07714:Protein tyrosine kinase	protein kinase
Phvul.008G027400	brown	759	-
Phvul.008G027600	brown	2148	PF01323:DSBA-like thioredoxin domain
Phvul.008G028300	brown	1130	Q9SCZ4.1 RecName: Full=Receptor-like protein kinase FERONIA; AltName: Full=Protein SIRENE; Flags: Precursor && PF07714:Protein tyrosine kinase	protein kinase
Phvul.008G028400	brown	1026	Q9FID9.1 RecName: Full=Probable receptor-like protein kinase At5g38990; Flags: Precursor && PF07714:Protein tyrosine kinase	protein kinase
Phvul.008G028500	brown	1125	Q9SCZ4.1 RecName: Full=Receptor-like protein kinase FERONIA; AltName: Full=Protein SIRENE; Flags: Precursor && PF07714:Protein tyrosine kinase	protein kinase
Phvul.008G030200	brown	2595	Q9SCZ4.1 RecName: Full=Receptor-like protein kinase FERONIA; AltName: Full=Protein SIRENE; Flags: Precursor && PF07714:Protein tyrosine kinase|PF12819:Carbohydrate-binding protein of the ER	protein kinase
Phvul.008G030300	brown	655	-
Phvul.008G031200	brown	4948	Q9SX38.2 RecName: Full=Putative disease resistance protein At1g50180 && PF00931:NB-ARC domain	Resistance protein
Phvul.008G034100	brown	1853	Q9SGA8.1 RecName: Full=UDP-glycosyltransferase 83A1 && PF00201:UDP-glucoronosyl and UDP-glucosyl transferase
Phvul.008G037000	brown	3771	Q93ZL5.2 RecName: Full=Cyclic dof factor 2; AltName: Full=Dof zinc finger protein DOF5.2; Short=AtDOF5.2 && PF02701:Dof domain, zinc finger
Phvul.008G038300	brown	5284	Q9LJW0.1 RecName: Full=Phosphate transporter PHO1 homolog 9; AltName: Full=Protein PHO1 homolog 9; Short=AtPHO1;H9 && PF03124:EXS family|PF03105:SPX domain
Phvul.008G044100	brown	22533	A2ARP1.1 RecName: Full=Inositol hexakisphosphate and diphosphoinositol-pentakisphosphate kinase 1; AltName: Full=Diphosphoinositol pentakisphosphate kinase 1; AltName: Full=Histidine acid phosphatase domain-containing protein 2A; AltName: Full=InsP6 and PP-IP5 kinase 1; AltName: Full=VIP1 homolog && PF00328:Histidine phosphatase superfamily (branch 2)	protein kinase
Phvul.008G049200	brown	4575	PF00160:Cyclophilin type peptidyl-prolyl cis-trans isomerase/CLD
Phvul.008G049600	brown	1876	O80513.1 RecName: Full=Cyclin-U4-1; Short=CycU4;1; AltName: Full=Cyclin-P4.1; Short=CycP4;1 && PF08613:Cyclin
Phvul.008G049700	brown	676	PF13962:Domain of unknown function
Phvul.008G050600	brown	4911	-
Phvul.008G053100	brown	3072	PF04398:Protein of unknown function, DUF538
Phvul.008G066200	brown	3063	Q9LX74.1 RecName: Full=Exosome complex exonuclease RRP46 homolog; AltName: Full=Exosome component 5; AltName: Full=Ribosomal RNA-processing protein 46 && PF01138:3' exoribonuclease family, domain 1
Phvul.008G069500	brown	351	-
Phvul.008G071300	brown	11324	Q42484.1 RecName: Full=Disease resistance protein RPS2; AltName: Full=Resistance to Pseudomonas syringae protein 2 && PF00931:NB-ARC domain	Resistance protein
Phvul.008G071500	brown	13000	Q42484.1 RecName: Full=Disease resistance protein RPS2; AltName: Full=Resistance to Pseudomonas syringae protein 2 && PF00931:NB-ARC domain	Resistance protein
Phvul.008G072500	brown	2487	Q9ZPH9.1 RecName: Full=Probable methyltransferase PMT15 && PF03141:Putative S-adenosyl-L-methionine-dependent methyltransferase
Phvul.008G081300	brown	4588	Q9LZV4.1 RecName: Full=Serine/threonine-protein kinase STN8, chloroplastic; AltName: Full=Protein STATE TRANSITION 8; Flags: Precursor && PF00069:Protein kinase domain	protein kinase
Phvul.008G081800	brown	1799	Q9LY00.1 RecName: Full=Probable WRKY transcription factor 70; AltName: Full=WRKY DNA-binding protein 70 && PF03106:WRKY DNA -binding domain	transcription factor
Phvul.008G086400	brown	3949	C0LGR3.1 RecName: Full=Probable LRR receptor-like serine/threonine-protein kinase At4g26540; Flags: Precursor && PF08263:Leucine rich repeat N-terminal domain|PF13855:Leucine rich repeat|PF00069:Protein kinase domain	Resistance protein, protein kinase
Phvul.008G086700	brown	983	-
Phvul.008G090800	brown	1412	D4Q9Z4.1 RecName: Full=Soyasapogenol B glucuronide galactosyltransferase; AltName: Full=Soyasaponin glycosyltransferase 2; AltName: Full=UDP-galactose:SBMG-galactosyltransferase && PF00201:UDP-glucoronosyl and UDP-glucosyl transferase
Phvul.008G091000	brown	2689	D4Q9Z4.1 RecName: Full=Soyasapogenol B glucuronide galactosyltransferase; AltName: Full=Soyasaponin glycosyltransferase 2; AltName: Full=UDP-galactose:SBMG-galactosyltransferase && PF00201:UDP-glucoronosyl and UDP-glucosyl transferase
Phvul.008G104500	brown	3891	Q93Z81.1 RecName: Full=Vacuolar cation/proton exchanger 3; AltName: Full=Ca(2+)/H(+) antiporter CAX3; AltName: Full=Ca(2+)/H(+) exchanger 3; AltName: Full=Protein CATION EXCHANGER 3 && PF01699:Sodium/calcium exchanger protein
Phvul.008G106000	brown	1573	-
Phvul.008G106500	brown	3540	Q8VZG8.3 RecName: Full=MDIS1-interacting receptor like kinase 2; Short=AtMIK2; AltName: Full=Probable LRR receptor-like serine/threonine-protein kinase At4g08850; Flags: Precursor && PF00069:Protein kinase domain|PF08263:Leucine rich repeat N-terminal domain|PF13855:Leucine rich repeat	Resistance protein, protein kinase
Phvul.008G107000	brown	2224	Q8S9H7.1 RecName: Full=Transcription factor DIVARICATA && PF00249:Myb-like DNA-binding domain	transcription factor
Phvul.008G111000	brown	6257	Q6NPG7.1 RecName: Full=Uncharacterized protein At5g43822 && PF15011:Casein Kinase 2 substrate	protein kinase
Phvul.008G111100	brown	1561	Q9LUZ9.1 RecName: Full=RING-H2 finger protein ATL63; AltName: Full=Protein ARABIDOPSIS TOXICOS EN LEVADURA 63; Short=Protein ATL63; AltName: Full=RING-type E3 ubiquitin transferase ATL63 && PF13639:Ring finger domain
Phvul.008G117200	brown	4555	P50165.1 RecName: Full=Tropinone reductase homolog; AltName: Full=P29X && PF00106:short chain dehydrogenase
Phvul.008G121300	brown	4223	Q9LXT9.3 RecName: Full=Callose synthase 3; AltName: Full=1,3-beta-glucan synthase; AltName: Full=Protein GLUCAN SYNTHASE-LIKE 12 && PF14288:1,3-beta-glucan synthase subunit FKS1, domain-1
Phvul.008G128400	brown	2758	PF13920:Zinc finger, C3HC4 type (RING finger)
Phvul.008G129100	brown	3556	Q9SV60.1 RecName: Full=Xyloglucan endotransglucosylase/hydrolase protein 2; Short=At-XTH2; Short=XTH-2; Flags: Precursor && PF06955:Xyloglucan endo-transglycosylase (XET) C-terminus|PF00722:Glycosyl hydrolases family 16
Phvul.008G132700	brown	3515	-
Phvul.008G133000	brown	2999	Q9ZV71.1 RecName: Full=Probable beta-1,3-galactosyltransferase 3 && PF01762:Galactosyltransferase
Phvul.008G135400	brown	2204	Q9FJZ3.1 RecName: Full=Mannan endo-1,4-beta-mannosidase 7; AltName: Full=Beta-mannanase 7; AltName: Full=Endo-beta-1,4-mannanase 7; Short=AtMAN7; Flags: Precursor && -
Phvul.008G136400	brown	3056	P51430.3 RecName: Full=40S ribosomal protein S6-2; AltName: Full=Protein EMBRYO DEFECTIVE 3010 && PF01092:Ribosomal protein S6e
Phvul.008G139100	brown	1710	Q9LRN6.1 RecName: Full=Probable calcium-binding protein CML22; AltName: Full=Calmodulin-like protein 22 && PF13499:EF-hand domain pair
Phvul.008G140700	brown	1407	Q9AR73.1 RecName: Full=Hydroquinone glucosyltransferase; AltName: Full=Arbutin synthase && PF00201:UDP-glucoronosyl and UDP-glucosyl transferase
Phvul.008G147300	brown	1859	Q9LNG5.1 RecName: Full=Serine/threonine-protein phosphatase 7 long form homolog && PF10536:Plant mobile domain
Phvul.008G149300	brown	2621	Q8RXN6.1 RecName: Full=U4/U6 small nuclear ribonucleoprotein Prp31 homolog; AltName: Full=Pre-mRNA-processing factor 31 homolog; AltName: Full=Protein EMBRYO DEFECTIVE 1220 && PF09785:Prp31 C terminal domain|PF01798:snoRNA binding domain, fibrillarin
Phvul.008G156800	brown	1097	-
Phvul.008G161300	brown	2481	Q9FIK7.1 RecName: Full=Probable acetyl-CoA acetyltransferase, cytosolic 2; AltName: Full=Cytosolic acetoacetyl-CoA thiolase 2; Short=Thiolase 2 && -
Phvul.008G164300	brown	10021	O64556.3 RecName: Full=Putative leucine-rich repeat receptor-like serine/threonine-protein kinase At2g19230; Flags: Precursor && PF12819:Carbohydrate-binding protein of the ER|PF13855:Leucine rich repeat|PF07714:Protein tyrosine kinase	Resistance protein, protein kinase
Phvul.008G168000	brown	6517	P39866.1 RecName: Full=Nitrate reductase [NADH] 2; Short=NR-2 && PF00174:Oxidoreductase molybdopterin binding domain|PF00970:Oxidoreductase FAD-binding domain|PF00173:Cytochrome b5-like Heme/Steroid binding domain|PF03404:Mo-co oxidoreductase dimerisation domain|PF00175:Oxidoreductase NAD-binding domain
Phvul.008G178100	brown	3050	Q9ZSA8.1 RecName: Full=Protein DMR6-LIKE OXYGENASE 1; AltName: Full=2-oxoglutarate (2OG)-Fe(II) oxygenase-like protein DLO1; AltName: Full=Protein SENESCENCE-ASSOCIATED GENE 108; AltName: Full=Salicylate 3-hydroxylase DLO1; Short=S3H DLO1; Short=SA 3-hydroxylase DLO1; Short=Salicylic acid 3-hydroxylase DLO1 && PF03171:2OG-Fe(II) oxygenase superfamily|PF14226:non-haem dioxygenase in morphine synth…
Phvul.008G182300	brown	2584	Q39048.1 RecName: Full=Protein ECERIFERUM 1 && PF02458:Transferase family
Phvul.008G184900	brown	1219	Q9LSK9.1 RecName: Full=Uncharacterized protein At5g65660 && -
Phvul.008G188200	brown	1740	Q6AWV1.1 RecName: Full=Probable ribonuclease P/MRP protein subunit POP5; AltName: Full=Protein EMBRYO DEFECTIVE 1687 && PF01900:Rpp14/Pop5 family
Phvul.008G189300	brown	2539	Q9FLU5.1 RecName: Full=Heavy metal-associated isoprenylated plant protein 9; Short=AtHIP09; Flags: Precursor && PF00403:Heavy-metal-associated domain
Phvul.008G192200	brown	1888	Q8GW75.1 RecName: Full=Protein RADIALIS-like 5; Short=AtRL5; Short=Protein RAD-like 5; AltName: Full=Protein RADIALIS-LIKE SANT/MYB 4; Short=Protein RSM4 && -
Phvul.008G195600	brown	1198	O80852.1 RecName: Full=Glutathione S-transferase F9; Short=AtGSTF9; AltName: Full=AtGSTF7; AltName: Full=GST class-phi member 9 && PF02798:Glutathione S-transferase, N-terminal domain|PF00043:Glutathione S-transferase, C-terminal domain
Phvul.008G200800	brown	2727	PF00168:C2 domain
Phvul.008G201900	brown	3264	Q9FMP5.1 RecName: Full=Calcium-dependent protein kinase 17 && PF13499:EF-hand domain pair|PF00069:Protein kinase domain	protein kinase
Phvul.008G202200	brown	4707	Q9FMP3.1 RecName: Full=Dihydropyrimidinase; AltName: Full=Dihydropyrimidine amidohydrolase; AltName: Full=Protein PYRIMIDINE 2 && PF01979:Amidohydrolase family
Phvul.008G202500	brown	1424	Q9C635.1 RecName: Full=Heat stress transcription factor B-4; Short=AtHsfB4; AltName: Full=AtHsf-02 && PF00447:HSF-type DNA-binding	transcription factor
Phvul.008G204500	brown	3836	Q14919.3 RecName: Full=Dr1-associated corepressor; AltName: Full=Dr1-associated protein 1; AltName: Full=Negative cofactor 2-alpha; Short=NC2-alpha && PF00808:Histone-like transcription factor (CBF/NF-Y) and archaeal histone	transcription factor
Phvul.008G209300	brown	2629	PF10536:Plant mobile domain
Phvul.008G209600	brown	9484	Q39054.2 RecName: Full=Molybdopterin biosynthesis protein CNX1; AltName: Full=Molybdenum cofactor biosynthesis enzyme CNX1; Includes: RecName: Full=Molybdopterin molybdenumtransferase; Short=MPT Mo-transferase; AltName: Full=Domain E; Includes: RecName: Full=Molybdopterin adenylyltransferase; Short=MPT adenylyltransferase; AltName: Full=Domain G && PF03453:MoeA N-terminal region (domain I and II)…
Phvul.008G209900	brown	7521	Q7G9P4.1 RecName: Full=Abscisic-aldehyde oxidase; AltName: Full=Aldehyde oxidase 3; Short=AO-3; Short=AtAO-3; Short=AtAO4; AltName: Full=Indole-3-acetaldehyde oxidase; Short=IAA oxidase && PF01799:[2Fe-2S] binding domain|PF00941:FAD binding domain in molybdopterin dehydrogenase|PF03450:CO dehydrogenase flavoprotein C-terminal domain|PF00111:2Fe-2S iron-sulfur cluster binding domain|PF01315:Aldehy…
Phvul.008G211800	brown	2377	PF02221:ML domain
Phvul.008G216200	brown	648	-
Phvul.008G218700	brown	2397	-
Phvul.008G219100	brown	2361	Q503G8.1 RecName: Full=Probable sodium-coupled neutral amino acid transporter 6; AltName: Full=Na(+)-coupled neutral amino acid transporter 6; AltName: Full=Solute carrier family 38 member 6 && PF01490:Transmembrane amino acid transporter protein
Phvul.008G221000	brown	2248	Q93VH9.1 RecName: Full=40S ribosomal protein S4-1 && PF00467:KOW motif|PF16121:40S ribosomal protein S4 C-terminus|PF08071:RS4NT (NUC023) domain|PF01479:S4 domain|PF00900:Ribosomal family S4e
Phvul.008G225800	brown	603	PF02469:Fasciclin domain
Phvul.008G226000	brown	2071	P25794.2 RecName: Full=Probable aquaporin PIP-type 7a; AltName: Full=Turgor-responsive protein 31; AltName: Full=Turgor-responsive protein 7a && PF00230:Major intrinsic protein
Phvul.008G229000	brown	4115	Q39547.1 RecName: Full=Cucumisin; AltName: Allergen=Cuc m 1; Flags: Precursor && PF05922:Peptidase inhibitor I9|PF00082:Subtilase family|PF02225:PA domain
Phvul.008G231000	brown	5515	O22285.1 RecName: Full=Probable methyltransferase PMT11 && PF03141:Putative S-adenosyl-L-methionine-dependent methyltransferase
Phvul.008G233500	brown	7024	Q08DJ7.1 RecName: Full=Protein AAR2 homolog; AltName: Full=AAR2 splicing factor homolog && PF05282:AAR2 protein
Phvul.008G234000	brown	417	-
Phvul.008G235000	brown	2351	Q6WG30.2 RecName: Full=Taxadiene 5-alpha hydroxylase && PF00067:Cytochrome P450
Phvul.008G238700	brown	2764	Q39263.2 RecName: Full=Zinc finger protein 4 && -
Phvul.008G255200	brown	14400	Q9LU41.2 RecName: Full=Calcium-transporting ATPase 9, plasma membrane-type; AltName: Full=Ca(2+)-ATPase isoform 9 && PF12515:Ca2+-ATPase N terminal autoinhibitory domain|PF00702:haloacid dehalogenase-like hydrolase|PF00690:Cation transporter/ATPase, N-terminus|PF00689:Cation transporting ATPase, C-terminus|PF00122:E1-E2 ATPase
Phvul.008G256900	brown	822	-
Phvul.008G259900	brown	5158	P49092.2 RecName: Full=Asparagine synthetase [glutamine-hydrolyzing] 1; AltName: Full=Glutamine-dependent asparagine synthetase 1 && PF13537:Glutamine amidotransferase domain|PF00733:Asparagine synthase
Phvul.008G260000	brown	4421	Q9LUZ6.1 RecName: Full=Protein PMR5; AltName: Full=Powdery mildew resistance protein 5; AltName: Full=Protein trichome birefringence-like 44 && PF14416:PMR5 N terminal Domain|PF13839:GDSL/SGNH-like Acyl-Esterase family found in Pmr5 and Cas1p	Resistance protein
Phvul.008G260600	brown	2682	Q9FXH1.1 RecName: Full=Pentatricopeptide repeat-containing protein At1g19720; AltName: Full=Protein DYW7 && PF14432:DYW family of nucleic acid deaminases|PF01535:PPR repeat|PF13041:PPR repeat family
Phvul.008G273500	brown	6167	Q9FKI0.1 RecName: Full=Fimbrin-5; Short=AtFIM5; AltName: Full=Fimbrin-like protein 2; AltName: Full=Fimbrin5 && PF00307:Calponin homology (CH) domain
Phvul.008G273600	brown	2753	PF08263:Leucine rich repeat N-terminal domain|PF13855:Leucine rich repeat	Resistance protein
Phvul.008G274500	brown	1918	O04350.2 RecName: Full=Tubulin-folding cofactor A; Short=AtTFCA; Short=CFA; AltName: Full=Protein KIESEL; AltName: Full=TCP1-chaperonin cofactor A; AltName: Full=Tubulin-specific chaperone A && PF02970:Tubulin binding cofactor A
Phvul.008G276100	brown	1528	PF13855:Leucine rich repeat	Resistance protein
Phvul.008G276700	brown	2321	PF13855:Leucine rich repeat	Resistance protein
Phvul.008G279300	brown	2295	Q9FHG4.1 RecName: Full=Probable L-type lectin-domain containing receptor kinase S.7; Short=LecRK-S.7; Flags: Precursor && PF00139:Legume lectin domain|PF00069:Protein kinase domain	protein kinase
Phvul.008G279800	brown	4544	Q651X6.1 RecName: Full=Cellulose synthase-like protein E6; AltName: Full=OsCslE6 && PF03552:Cellulose synthase
Phvul.008G279900	brown	3275	Q9LVQ4.1 RecName: Full=WEB family protein At5g55860 && PF05701:Weak chloroplast movement under blue light
Phvul.008G281600	brown	5422	PF02631:RecX family
Phvul.008G283000	brown	3892	Q9FF99.1 RecName: Full=Probable amino acid permease 7; AltName: Full=Amino acid transporter AAP7 && PF01490:Transmembrane amino acid transporter protein
Phvul.008G285900	brown	2226	Q94CD8.1 RecName: Full=Glucan endo-1,3-beta-glucosidase 4; AltName: Full=(1->3)-beta-glucan endohydrolase 4; Short=(1->3)-beta-glucanase 4; AltName: Full=Beta-1,3-endoglucanase 4; Short=Beta-1,3-glucanase 4; Flags: Precursor && PF07983:X8 domain
Phvul.008G286300	brown	2404	Q6ICW6.1 RecName: Full=Probable serine/threonine-protein kinase WNK11; Short=AtWNK11; AltName: Full=Protein kinase with no lysine 11 && PF00069:Protein kinase domain	protein kinase
Phvul.008G288500	brown	7640	P73627.1 RecName: Full=Uncharacterized protein sll1770 && PF03109:ABC1 family
Phvul.008G289500	brown	2780	P19143.1 RecName: Full=Phenylalanine ammonia-lyase class 3; AltName: Full=Phenylalanine ammonia-lyase class III && PF00221:Aromatic amino acid lyase
Phvul.008G292400	brown	4498	Q8LPQ8.2 RecName: Full=Monosaccharide-sensing protein 2; AltName: Full=Sugar transporter MSSP2 && PF00083:Sugar (and other) transporter
Phvul.009G000400	brown	3703	Q9SW48.1 RecName: Full=Probable alkaline/neutral invertase B; Short=A/N-INVB && PF12899:Alkaline and neutral invertase
Phvul.009G001700	brown	531	P33079.1 RecName: Full=Auxin-induced protein 10A5 && -
Phvul.009G002000	brown	946	O65695.1 RecName: Full=Auxin-responsive protein SAUR50; AltName: Full=Protein SMALL AUXIN UP RNA 50 && PF02519:Auxin responsive protein
Phvul.009G003100	brown	1005	Q944G9.2 RecName: Full=Fructose-bisphosphate aldolase 2, chloroplastic; Short=AtFBA2; Flags: Precursor && PF00274:Fructose-bisphosphate aldolase class-I
Phvul.009G007800	brown	666	F4IP13.1 RecName: Full=Protein SHOOT GRAVITROPISM 6 && -
Phvul.009G009600	brown	1592	PF15365:Proline-rich nuclear receptor coactivator
Phvul.009G011200	brown	4534	Q9LE38.1 RecName: Full=Protein NLP4; Short=AtNLP4; AltName: Full=NIN-like protein 4; AltName: Full=Nodule inception protein-like protein 4 && PF02042:RWP-RK domain|PF00564:PB1 domain
Phvul.009G013200	brown	750	Q9LQZ2.1 RecName: Full=Dehydration-responsive element-binding protein 2D; Short=Protein DREB2D && PF00847:AP2 domain	transcription factor
Phvul.009G017800	brown	1310	-
Phvul.009G018700	brown	4144	Q9LES3.1 RecName: Full=ABSCISIC ACID-INSENSITIVE 5-like protein 2; AltName: Full=ABA-responsive element-binding protein 3; AltName: Full=Dc3 promoter-binding factor 3; Short=AtDPBF3; AltName: Full=bZIP transcription factor 66; Short=AtbZIP66 && PF00170:bZIP transcription factor	transcription factor
Phvul.009G026300	brown	5101	Q7V3Q4.1 RecName: Full=Protein GrpE; AltName: Full=HSP-70 cofactor && PF01025:GrpE
Phvul.009G027000	brown	4167	PF00462:Glutaredoxin|PF00610:Domain found in Dishevelled, Egl-10, and Pleckstrin (DEP)|PF04784:Protein of unknown function, DUF547
Phvul.009G027100	brown	2202	Q07G10.2 RecName: Full=Alkylated DNA repair protein alkB homolog 8; AltName: Full=Probable alpha-ketoglutarate-dependent dioxygenase ABH8; AltName: Full=S-adenosyl-L-methionine-dependent tRNA methyltransferase ABH8; AltName: Full=tRNA (carboxymethyluridine(34)-5-O)-methyltransferase ABH8 && PF08241:Methyltransferase domain
Phvul.009G028200	brown	3376	-
Phvul.009G028400	brown	4430	P53393.1 RecName: Full=Low affinity sulfate transporter 3 && PF00916:Sulfate permease family|PF01740:STAS domain
Phvul.009G034100	brown	3996	Q9FKQ1.1 RecName: Full=Protein DETOXIFICATION 27; Short=AtDTX27; AltName: Full=Multidrug and toxic compound extrusion protein 27; Short=MATE protein 27 && PF01554:MatE
Phvul.009G034200	brown	4527	Q9FKQ1.1 RecName: Full=Protein DETOXIFICATION 27; Short=AtDTX27; AltName: Full=Multidrug and toxic compound extrusion protein 27; Short=MATE protein 27 && PF01554:MatE
Phvul.009G039600	brown	1127	P30707.1 RecName: Full=60S ribosomal protein L9; AltName: Full=Gibberellin-regulated protein GA && PF00347:Ribosomal protein L6
Phvul.009G048800	brown	4090	Q2EF88.1 RecName: Full=Metal-nicotianamine transporter YSL3; AltName: Full=Protein YELLOW STRIPE LIKE 3; Short=AtYSL3 && PF03169:OPT oligopeptide transporter protein
Phvul.009G049900	brown	919	Q9ZUZ3.1 RecName: Full=Auxin-responsive protein SAUR32; AltName: Full=Protein ABOLISHED APICAL HOOK MAINTENANCE 1; AltName: Full=Protein SMALL AUXIN UP RNA 32 && PF02519:Auxin responsive protein
Phvul.009G061400	brown	3448	O49858.1 RecName: Full=Cytochrome P450 82A3; AltName: Full=Cytochrome P450 CP6 && PF00067:Cytochrome P450
Phvul.009G061500	brown	2095	O49859.1 RecName: Full=Cytochrome P450 82A4; AltName: Full=Cytochrome P450 CP9 && PF00067:Cytochrome P450
Phvul.009G063600	brown	1723	Q9SX78.1 RecName: Full=Probable carboxylesterase 2; AltName: Full=AtCXE2 && PF07859:alpha/beta hydrolase fold
Phvul.009G068200	brown	690	Q9SXB4.1 RecName: Full=G-type lectin S-receptor-like serine/threonine-protein kinase At1g11300; Flags: Precursor && PF01453:D-mannose binding lectin	protein kinase
Phvul.009G071400	brown	2475	Q2QMW1.1 RecName: Full=Cyclin-D5-2; AltName: Full=G1/S-specific cyclin-D5-2; Short=CycD5;2 && PF02984:Cyclin, C-terminal domain|PF00134:Cyclin, N-terminal domain
Phvul.009G074900	brown	11835	F4IBD7.1 RecName: Full=CSC1-like protein RXW8 && PF13967:Late exocytosis, associated with Golgi transport|PF02714:Calcium-dependent channel, 7TM region, putative phosphate
Phvul.009G081500	brown	1333	Q84VQ4.1 RecName: Full=NAD(P)H-quinone oxidoreductase subunit U, chloroplastic; AltName: Full=NAD(P)H dehydrogenase subunit U; Short=NDH subunit U; AltName: Full=NADH-plastoquinone oxidoreductase subunit U; AltName: Full=Protein CHLORORESPIRATORY REDUCTION L; Flags: Precursor && -
Phvul.009G085000	brown	1705	PF13962:Domain of unknown function|PF12796:Ankyrin repeats (3 copies)
Phvul.009G085600	brown	720	-
Phvul.009G087000	brown	4049	Q8BG07.1 RecName: Full=Phospholipase D4; Short=PLD 4; AltName: Full=Choline phosphatase 4; AltName: Full=Phosphatidylcholine-hydrolyzing phospholipase D4 && PF13091:PLD-like domain
Phvul.009G088500	brown	8919	Q8VYJ7.1 RecName: Full=Chaperone protein ClpB4, mitochondrial; AltName: Full=ATP-dependent Clp protease ATP-binding subunit ClpB homolog 4; AltName: Full=Casein lytic proteinase B4; Flags: Precursor && PF02861:Clp amino terminal domain, pathogenicity island component|PF07724:AAA domain (Cdc48 subfamily)|PF00004:ATPase family associated with various cellular activities (AAA)|PF10431:C-terminal, D2…
Phvul.009G094500	brown	1239	Q9SD53.1 RecName: Full=UPF0481 protein At3g47200 && PF03140:Plant protein of unknown function
Phvul.009G095300	brown	987	-
Phvul.009G096400	brown	952	-
Phvul.009G096900	brown	1282	Q9ZTA3.1 RecName: Full=Probable 2-oxoglutarate-dependent dioxygenase AOP1 && PF03171:2OG-Fe(II) oxygenase superfamily|PF14226:non-haem dioxygenase in morphine synthesis N-terminal
Phvul.009G102700	brown	1643	-
Phvul.009G103600	brown	657	P29109.1 RecName: Full=Oleosin Bn-V; Short=BnV && PF01277:Oleosin
Phvul.009G105200	brown	13721	Q9LYE3.2 RecName: Full=Protein ANTI-SILENCING 1; AltName: Full=Protein INCREASE IN BONSAI METHYLATION 2; AltName: Full=Protein SHOOT GROWTH 1 && PF01426:BAH domain
Phvul.009G105400	brown	3770	Q8VZ59.1 RecName: Full=Indole-3-pyruvate monooxygenase YUCCA6; AltName: Full=Flavin-containing monooxygenase YUCCA6; AltName: Full=Protein HYPERTALL1 && PF00743:Flavin-binding monooxygenase-like
Phvul.009G106100	brown	5878	PF12695:Alpha/beta hydrolase family
Phvul.009G107000	brown	3936	-
Phvul.009G107700	brown	1351	-
Phvul.009G108200	brown	7766	Q94FY7.1 RecName: Full=Tocopherol cyclase, chloroplastic; AltName: Full=Sucrose export defective 1; AltName: Full=Vitamin E pathway gene 1 protein; Flags: Precursor && PF14249:Tocopherol cyclase
Phvul.009G113700	brown	4749	F4KDN0.1 RecName: Full=KH domain-containing protein HEN4; AltName: Full=Protein HUA ENHANCER 4 && PF00013:KH domain
Phvul.009G117000	brown	2377	Q96CT7.1 RecName: Full=Coiled-coil domain-containing protein 124 && PF06244:Protein of unknown function (DUF1014)
Phvul.009G120500	brown	6754	A3DH97.1 RecName: Full=Anti-sigma-I factor RsgI6; AltName: Full=Endo-1,4-beta-xylanase && PF00331:Glycosyl hydrolase family 10
Phvul.009G121000	brown	4060	P39865.1 RecName: Full=Nitrate reductase [NADH] 1; Short=NR-1 && PF03404:Mo-co oxidoreductase dimerisation domain|PF00175:Oxidoreductase NAD-binding domain|PF00970:Oxidoreductase FAD-binding domain|PF00173:Cytochrome b5-like Heme/Steroid binding domain|PF00174:Oxidoreductase molybdopterin binding domain
Phvul.009G122700	brown	1506	Q5NE24.1 RecName: Full=Nodulation-signaling pathway 2 protein && PF03514:GRAS domain family
Phvul.009G122800	brown	3313	P9WPZ4.1 RecName: Full=Probable N-succinyldiaminopimelate aminotransferase DapC; AltName: Full=DAP-AT >P9WPZ5.1 RecName: Full=Probable N-succinyldiaminopimelate aminotransferase DapC; AltName: Full=DAP-AT && PF00155:Aminotransferase class I and II
Phvul.009G123700	brown	3647	Q9SUF1.1 RecName: Full=WAT1-related protein At4g08290 && PF00892:EamA-like transporter family
Phvul.009G124100	brown	3788	Q501F8.1 RecName: Full=WAT1-related protein At4g08300 && PF00892:EamA-like transporter family
Phvul.009G128900	brown	1149	Q6NNM0.1 RecName: Full=RNA polymerase II transcription factor B subunit 5; AltName: Full=General transcription and DNA repair factor IIH subunit TFB5; Short=AtTFB5; Short=TFIIH subunit TFB5 && -	transcription factor
Phvul.009G129000	brown	474	B9SQR9.1 RecName: Full=Glutamyl-tRNA(Gln) amidotransferase subunit B, chloroplastic/mitochondrial; Short=Glu-AdT subunit B; Flags: Precursor && PF02934:GatB/GatE catalytic domain
Phvul.009G133200	brown	3720	Q9LPL4.1 RecName: Full=F-box protein SKP2A; AltName: Full=FBL5-like protein; Short=AtFBL5; AltName: Full=SKP2-like protein 1; Short=AtSKP2;1 && PF00646:F-box domain
Phvul.009G133800	brown	3743	Q9SDQ3.1 RecName: Full=Scarecrow-like protein 1; Short=AtSCL1; AltName: Full=GRAS family protein 4; Short=AtGRAS-4 && PF03514:GRAS domain family
Phvul.009G134300	brown	2812	Q8L9J7.1 RecName: Full=Bidirectional sugar transporter SWEET1; Short=AtSWEET1; AltName: Full=Protein SUGARS WILL EVENTUALLY BE EXPORTED TRANSPORTERS 1 && PF03083:Sugar efflux transporter for intercellular exchange
Phvul.009G137700	brown	1774	Q5NAZ9.2 RecName: Full=Bidirectional sugar transporter SWEET3b; Short=OsSWEET3b && PF03083:Sugar efflux transporter for intercellular exchange
Phvul.009G138100	brown	632	-
Phvul.009G139900	brown	1992	-
Phvul.009G142400	brown	5630	O22881.2 RecName: Full=Potassium transporter 2; Short=AtKT2; Short=AtKUP2; Short=AtPOT2 && PF02705:K+ potassium transporter
Phvul.009G142800	brown	1819	O22874.1 RecName: Full=Expansin-A8; Short=AtEXPA8; AltName: Full=Alpha-expansin-8; Short=At-EXP8; Short=AtEx8; AltName: Full=Ath-ExpAlpha-1.11; Flags: Precursor && PF01357:Pollen allergen|PF03330:Rare lipoprotein A (RlpA)-like double-psi beta-barrel
Phvul.009G147000	brown	3674	PF01936:NYN domain|PF14418:OST-HTH Associated domain
Phvul.009G147700	brown	681	Q6NQG7.1 RecName: Full=RING-H2 finger protein ATL78; AltName: Full=RING-type E3 ubiquitin transferase ATL78 && PF13639:Ring finger domain
Phvul.009G155700	brown	1942	-
Phvul.009G157000	brown	6419	PF11961:Domain of unknown function (DUF3475)|PF05003:Protein of unknown function (DUF668)
Phvul.009G159300	brown	6403	P42762.1 RecName: Full=Chaperone protein ClpD, chloroplastic; AltName: Full=ATP-dependent Clp protease ATP-binding subunit ClpD homolog; AltName: Full=Casein lytic proteinase D; AltName: Full=ERD1 protein; AltName: Full=Protein EARLY RESPONSIVE TO DEHYDRATION 1; AltName: Full=Protein SENESCENCE ASSOCIATED GENE 15; Flags: Precursor && PF02861:Clp amino terminal domain, pathogenicity island compone…
Phvul.009G163800	brown	3692	P58728.1 RecName: Full=Uncharacterized protein At4g14342 && -
Phvul.009G164300	brown	2875	Q93W88.1 RecName: Full=Transcription factor bHLH137; AltName: Full=Basic helix-loop-helix protein 137; Short=AtbHLH137; Short=bHLH 137; AltName: Full=Transcription factor EN 89; AltName: Full=bHLH transcription factor bHLH137 && PF00010:Helix-loop-helix DNA-binding domain	transcription factor
Phvul.009G166400	brown	1421	Q9FYF9.1 RecName: Full=F-box protein At1g67340 && PF01753:MYND finger
Phvul.009G175100	brown	6739	Q9C7V5.1 RecName: Full=Putative pentatricopeptide repeat-containing protein At1g64310 && PF13041:PPR repeat family
Phvul.009G175900	brown	4357	Q08BY5.1 RecName: Full=JmjC domain-containing protein 4; AltName: Full=Jumonji domain-containing protein 4 && PF13621:Cupin-like domain
Phvul.009G178400	brown	64597	Q9M3G7.1 RecName: Full=Serine/threonine-protein kinase ATM; AltName: Full=Ataxia telangiectasia mutated homolog; Short=AtATM && PF00454:Phosphatidylinositol 3- and 4-kinase|PF02260:FATC domain	protein kinase
Phvul.009G190300	brown	1298	Q5C9I9.1 RecName: Full=(-)-isopiperitenol/(-)-carveol dehydrogenase, mitochondrial; Flags: Precursor && PF00106:short chain dehydrogenase
Phvul.009G191800	brown	3037	Q5KR61.1 RecName: Full=GPI mannosyltransferase 2; AltName: Full=GPI mannosyltransferase II; Short=GPI-MT-II; AltName: Full=Phosphatidylinositol-glycan biosynthesis class V protein; Short=PIG-V && PF04188:Mannosyltransferase (PIG-V)
Phvul.009G191900	brown	8024	-
Phvul.009G196400	brown	2672	-
Phvul.009G198300	brown	1828	Q5ZLX5.1 RecName: Full=Zinc finger Ran-binding domain-containing protein 2 && PF00641:Zn-finger in Ran binding protein and others
Phvul.009G208700	brown	1674	-
Phvul.009G214800	brown	2005	-
Phvul.009G215100	brown	1915	-
Phvul.009G218100	brown	2189	P42044.1 RecName: Full=Ferrochelatase-2, chloroplastic; AltName: Full=Ferrochelatase II; AltName: Full=Heme synthase 2; AltName: Full=Protoheme ferro-lyase 2; Flags: Precursor && PF00762:Ferrochelatase
Phvul.009G219700	brown	1179	-
Phvul.009G225500	brown	1394	Q8LCQ4.1 RecName: Full=Photosystem I chlorophyll a/b-binding protein 6, chloroplastic; AltName: Full=LHCI type III LHCA6; Flags: Precursor && PF00504:Chlorophyll A-B binding protein
Phvul.009G227300	brown	5817	Q3UDE2.1 RecName: Full=Tubulin--tyrosine ligase-like protein 12 && PF03133:Tubulin-tyrosine ligase family
Phvul.009G229900	brown	3782	Q0JLP9.1 RecName: Full=Probable protein phosphatase 2C 6; Short=OsPP2C06 && PF00481:Protein phosphatase 2C
Phvul.009G230200	brown	8103	Q15208.1 RecName: Full=Serine/threonine-protein kinase 38; AltName: Full=NDR1 protein kinase; AltName: Full=Nuclear Dbf2-related kinase 1 >Q5R8M1.1 RecName: Full=Serine/threonine-protein kinase 38 && PF00069:Protein kinase domain	protein kinase
Phvul.009G232400	brown	2112	Q9SU79.1 RecName: Full=Probable polyamine oxidase 5; Short=AtPAO5 && PF01593:Flavin containing amine oxidoreductase
Phvul.009G239100	brown	7081	Q9ZPI1.1 RecName: Full=Lysine--tRNA ligase, cytoplasmic; AltName: Full=Lysyl-tRNA synthetase; Short=LysRS; AltName: Full=Lysyl-tRNA synthetase 1; Short=AtKRS-1 && PF01336:OB-fold nucleic acid binding domain|PF00152:tRNA synthetases class II (D, K and N)
Phvul.009G239800	brown	2431	F4KA50.2 RecName: Full=LEAF RUST 10 DISEASE-RESISTANCE LOCUS RECEPTOR-LIKE PROTEIN KINASE-like 2.2; AltName: Full=Probable receptor-like serine/threonine-protein kinase LRK10L-2.2; Flags: Precursor && PF00069:Protein kinase domain	Resistance protein, protein kinase
Phvul.009G241100	brown	3864	Q655S1.1 RecName: Full=ATP-dependent zinc metalloprotease FTSH 2, chloroplastic; Short=OsFTSH2; Flags: Precursor && PF00004:ATPase family associated with various cellular activities (AAA)|PF01434:Peptidase family M41|PF06480:FtsH Extracellular
Phvul.009G242400	brown	5255	F4JJE0.1 RecName: Full=Choline-phosphate cytidylyltransferase 2; Short=AtCCT2; AltName: Full=CTP:phosphocholine cytidylyltransferase 2; AltName: Full=Phosphorylcholine transferase 2 && PF01467:Cytidylyltransferase-like
Phvul.009G249500	brown	738	Q39644.1 RecName: Full=Late embryogenesis abundant protein Lea5 && -
Phvul.009G250000	brown	1181	PF04570:zinc-finger of the FCS-type, C2-C2
Phvul.009G254400	brown	2713	Q9LSP9.1 RecName: Full=Chitinase-like protein 2; Short=AtCTL2; Flags: Precursor && PF00182:Chitinase class I
Phvul.009G256000	brown	947	-
Phvul.009G258000	brown	2139	Q1DXH0.1 RecName: Full=Polyadenylate-binding protein, cytoplasmic and nuclear; Short=PABP; Short=Poly(A)-binding protein; AltName: Full=Polyadenylate tail-binding protein && PF00076:RNA recognition motif. (a.k.a. RRM, RBD, or RNP domain)
Phvul.009G258200	brown	1257	Q8LDU5.2 RecName: Full=Pentatricopeptide repeat-containing protein At4g01400, mitochondrial; Flags: Precursor && PF13041:PPR repeat family|PF12854:PPR repeat
Phvul.009G258400	brown	939	Q9SJ52.1 RecName: Full=Protein YLS9; AltName: Full=Protein NDR1/HIN1-LIKE 10; Short=AtNHL10; AltName: Full=Protein YELLOW-LEAF-SPECIFIC GENE 9 && PF03168:Late embryogenesis abundant protein
Phvul.009G259600	brown	1563	P92973.1 RecName: Full=Protein CCA1; AltName: Full=MYB-related transcription factor CCA1; AltName: Full=Protein CIRCADIAN CLOCK ASSOCIATED 1 && -	transcription factor
Phvul.009G260300	brown	3588	Q9FMK9.1 RecName: Full=Probable inactive purple acid phosphatase 29; Flags: Precursor && PF00149:Calcineurin-like phosphoesterase
Phvul.009G260600	brown	177	-
Phvul.010G001200	brown	5625	Q9M028.1 RecName: Full=LIMR family protein At5g01460 && PF04791:LMBR1-like membrane protein
Phvul.010G001500	brown	4330	Q93Z81.1 RecName: Full=Vacuolar cation/proton exchanger 3; AltName: Full=Ca(2+)/H(+) antiporter CAX3; AltName: Full=Ca(2+)/H(+) exchanger 3; AltName: Full=Protein CATION EXCHANGER 3 && PF01699:Sodium/calcium exchanger protein
Phvul.010G002200	brown	5432	-
Phvul.010G010600	brown	363	-
Phvul.010G011000	brown	3162	O65782.1 RecName: Full=Cytochrome P450 83B1; AltName: Full=Protein ALTERED TRYPTOPHAN REGULATION 4; AltName: Full=Protein RED ELONGATED 1; AltName: Full=Protein SUPERROOT 2 && PF00067:Cytochrome P450
Phvul.010G016800	brown	2619	Q0PGJ6.1 RecName: Full=Aldo-keto reductase family 4 member C9 && PF00248:Aldo/keto reductase family
Phvul.010G017000	brown	2523	Q0PGJ6.1 RecName: Full=Aldo-keto reductase family 4 member C9 && PF00248:Aldo/keto reductase family
Phvul.010G017600	brown	2555	P17859.1 RecName: Full=Alpha-amylase; AltName: Full=1,4-alpha-D-glucan glucanohydrolase; Flags: Precursor && PF00128:Alpha amylase, catalytic domain|PF07821:Alpha-amylase C-terminal beta-sheet domain
Phvul.010G019600	brown	1515	Q9FVS9.1 RecName: Full=Alkane hydroxylase MAH1; AltName: Full=Cytochrome P450 96A15; AltName: Full=Protein MID-CHAIN ALKANE HYDROXYLASE 1 && PF00067:Cytochrome P450
Phvul.010G024100	brown	3599	Q9FI14.1 RecName: Full=Disease resistance protein TAO1; AltName: Full=Protein TARGET OF AVRB OPERATION 1 && PF01582:TIR domain|PF00931:NB-ARC domain	Resistance protein
Phvul.010G025300	brown	2514	-
Phvul.010G025500	brown	4113	F4JNB7.1 RecName: Full=Disease resistance protein RPP5; AltName: Full=Protein RECOGNITION OF PERONOSPORA PARASITICA 5 && PF01582:TIR domain|PF00931:NB-ARC domain	Resistance protein
Phvul.010G026100	brown	4447	Q40392.1 RecName: Full=TMV resistance protein N && PF01582:TIR domain|PF00931:NB-ARC domain	Resistance protein
Phvul.010G027200	brown	3804	F4JNB7.1 RecName: Full=Disease resistance protein RPP5; AltName: Full=Protein RECOGNITION OF PERONOSPORA PARASITICA 5 && PF01582:TIR domain|PF00931:NB-ARC domain	Resistance protein
Phvul.010G033200	brown	822	Q9SJ36.3 RecName: Full=40S ribosomal protein S17-2 && PF00833:Ribosomal S17
Phvul.010G033700	brown	2048	Q9LVM5.1 RecName: Full=Uric acid degradation bifunctional protein TTL; AltName: Full=Transthyretin-like protein; Includes: RecName: Full=2-oxo-4-hydroxy-4-carboxy-5-ureidoimidazoline decarboxylase; Short=OHCU decarboxylase; Includes: RecName: Full=5-hydroxyisourate hydrolase; Short=HIU hydrolase; Short=HIUHase && PF09349:OHCU decarboxylase
Phvul.010G037000	brown	1456	Q66PF2.1 RecName: Full=Putative UDP-rhamnose:rhamnosyltransferase 1; Short=FaRT1; AltName: Full=Glycosyltransferase 4; Short=FaGT4 && PF00201:UDP-glucoronosyl and UDP-glucosyl transferase
Phvul.010G037500	brown	216	-
Phvul.010G039100	brown	4920	Q9SLN8.1 RecName: Full=2-alkenal reductase (NADP(+)-dependent); AltName: Full=Alkenal double bound reductase; AltName: Full=Allylic alcohol dehydrogenase 1; Short=allyl-ADH1; AltName: Full=Flavin-free double bond reductase; Short=NtDBR; AltName: Full=Pulegone reductase; Short=NtRed-1 && PF00107:Zinc-binding dehydrogenase|PF16884:N-terminal domain of oxidoreductase
Phvul.010G041200	brown	1682	-
Phvul.010G042500	brown	1422	Q9AR73.1 RecName: Full=Hydroquinone glucosyltransferase; AltName: Full=Arbutin synthase && PF00201:UDP-glucoronosyl and UDP-glucosyl transferase
Phvul.010G043900	brown	4224	Q2QYH7.1 RecName: Full=Cytochrome P450 714C2 && PF00067:Cytochrome P450
Phvul.010G044000	brown	6251	PF02493:MORN repeat
Phvul.010G047900	brown	3292	O23181.2 RecName: Full=Patatin-like protein 3; Short=AtPLP3; AltName: Full=Patatin-related phospholipase A IIbeta; Short=pPLAIIb; AltName: Full=Phospholipase A IVC; Short=AtPLAIVC && PF01734:Patatin-like phospholipase
Phvul.010G051000	brown	5543	PF01239:Protein prenyltransferase alpha subunit repeat
Phvul.010G052500	brown	1386	PF03140:Plant protein of unknown function
Phvul.010G055700	brown	4312	O48905.1 RecName: Full=Malate dehydrogenase, cytoplasmic && PF02866:lactate/malate dehydrogenase, alpha/beta C-terminal domain|PF00056:lactate/malate dehydrogenase, NAD binding domain
Phvul.010G058200	brown	1665	Q9LZV4.1 RecName: Full=Serine/threonine-protein kinase STN8, chloroplastic; AltName: Full=Protein STATE TRANSITION 8; Flags: Precursor && -	protein kinase
Phvul.010G059000	brown	4237	P27061.1 RecName: Full=Acid phosphatase 1; AltName: Full=Apase-1(1); Flags: Precursor && PF03767:HAD superfamily, subfamily IIIB (Acid phosphatase)
Phvul.010G060600	brown	967	PF09803:Uncharacterized conserved protein (DUF2346)
Phvul.010G060700	brown	1340	-
Phvul.010G061400	brown	1560	PF11204:Protein of unknown function (DUF2985)
Phvul.010G064700	brown	2856	Q9LRR4.1 RecName: Full=Putative disease resistance RPP13-like protein 1 && PF00931:NB-ARC domain	Resistance protein
Phvul.010G065600	brown	3192	O65100.1 RecName: Full=Ferritin-3, chloroplastic; Flags: Precursor && PF00210:Ferritin-like domain
Phvul.010G069100	brown	1656	A0AT32.1 RecName: Full=Non-specific lipid-transfer protein 6; Short=LTP6; Flags: Precursor && PF00234:Protease inhibitor/seed storage/LTP family
Phvul.010G072100	brown	1935	Q96FX7.1 RecName: Full=tRNA (adenine(58)-N(1))-methyltransferase catalytic subunit TRMT61A; AltName: Full=tRNA(m1A58)-methyltransferase subunit TRMT61A; Short=tRNA(m1A58)MTase subunit TRMT61A && -
Phvul.010G073200	brown	5974	Q9M041.1 RecName: Full=Transcription factor bHLH140; AltName: Full=Basic helix-loop-helix protein 140; Short=AtbHLH140; Short=bHLH 140; AltName: Full=Transcription factor EN 122; AltName: Full=bHLH transcription factor bHLH140 && PF11969:Scavenger mRNA decapping enzyme C-term binding|PF13671:AAA domain|PF01661:Macro domain|PF16278:C2HE / C2H2 / C2HC zinc-binding finger	transcription factor
Phvul.010G074700	brown	537	P32110.1 RecName: Full=Probable glutathione S-transferase; AltName: Full=G2-4; AltName: Full=Heat shock protein 26A && PF00043:Glutathione S-transferase, C-terminal domain
Phvul.010G076700	brown	2657	O65782.1 RecName: Full=Cytochrome P450 83B1; AltName: Full=Protein ALTERED TRYPTOPHAN REGULATION 4; AltName: Full=Protein RED ELONGATED 1; AltName: Full=Protein SUPERROOT 2 && PF00067:Cytochrome P450
Phvul.010G082000	brown	1270	Q9SZR0.2 RecName: Full=Choline monooxygenase, chloroplastic; Flags: Precursor && PF00848:Ring hydroxylating alpha subunit (catalytic domain)
Phvul.010G083200	brown	770	Q9FMM4.1 RecName: Full=Probable E3 ubiquitin-protein ligase RHG1A; AltName: Full=RING-H2 finger G1a; AltName: Full=RING-H2 zinc finger protein RHG1a && PF13639:Ring finger domain
Phvul.010G083400	brown	1419	PF07279:Protein of unknown function (DUF1442)
Phvul.010G083900	brown	5414	Q8VYP5.1 RecName: Full=Probable protein S-acyltransferase 14; AltName: Full=Probable palmitoyltransferase At3g60800; AltName: Full=Zinc finger DHHC domain-containing protein At3g60800 && PF01529:DHHC palmitoyltransferase
Phvul.010G089500	brown	333	-
Phvul.010G089700	brown	3343	-
Phvul.010G095900	brown	1421	O65272.2 RecName: Full=K(+) efflux antiporter 2, chloroplastic; Short=AtKEA2; Flags: Precursor && PF02254:TrkA-N domain
Phvul.010G105100	brown	924	PF03168:Late embryogenesis abundant protein
Phvul.010G105300	brown	1876	PF03141:Putative S-adenosyl-L-methionine-dependent methyltransferase
Phvul.010G109000	brown	8225	-
Phvul.010G110100	brown	1464	-
Phvul.010G112500	brown	3825	Q84MC7.1 RecName: Full=Abscisic acid receptor PYL9; AltName: Full=ABI1-binding protein 4; AltName: Full=PYR1-like protein 9; AltName: Full=Regulatory components of ABA receptor 1 && PF10604:Polyketide cyclase / dehydrase and lipid transport
Phvul.010G112600	brown	3814	PF01764:Lipase (class 3)
Phvul.010G112800	brown	5887	Q9FFQ1.2 RecName: Full=DEAD-box ATP-dependent RNA helicase 31 && PF00270:DEAD/DEAH box helicase|PF00271:Helicase conserved C-terminal domain
Phvul.010G117300	brown	248	-
Phvul.010G125700	brown	2569	F4IRQ5.1 RecName: Full=tRNA(His) guanylyltransferase 1 && PF04446:tRNAHis guanylyltransferase|PF14413:Thg1 C terminal domain
Phvul.010G128600	brown	2978	Q9LVJ1.1 RecName: Full=Subtilisin-like protease SBT1.4; AltName: Full=Subtilase subfamily 1 member 4; Short=AtSBT1.4; Flags: Precursor && PF00082:Subtilase family|PF02225:PA domain|PF05922:Peptidase inhibitor I9
Phvul.010G131500	brown	1077	O48573.1 RecName: Full=Disease resistance protein LAZ5; AltName: Full=Protein LAZARUS 5; AltName: Full=Protein TOLERANCE TO TOBACCO RINGSPOT VIRUS 1 && PF13855:Leucine rich repeat	Resistance protein
Phvul.010G131700	brown	532	Q40392.1 RecName: Full=TMV resistance protein N && PF01582:TIR domain	Resistance protein
Phvul.010G132100	brown	1809	-
Phvul.010G133800	brown	1276	PF13962:Domain of unknown function
Phvul.010G138600	brown	715	-
Phvul.010G143000	brown	1353	Q8S3D2.1 RecName: Full=Transcription factor bHLH87; AltName: Full=Basic helix-loop-helix protein 87; Short=AtbHLH87; Short=bHLH 87; AltName: Full=Transcription factor EN 121; AltName: Full=bHLH transcription factor bHLH087 && -	transcription factor
Phvul.010G144200	brown	1605	P10743.1 RecName: Full=Stem 31 kDa glycoprotein; AltName: Full=Vegetative storage protein B; Flags: Precursor && PF03767:HAD superfamily, subfamily IIIB (Acid phosphatase)
Phvul.010G144500	brown	2489	Q9LU94.2 RecName: Full=Putative pentatricopeptide repeat-containing protein At3g25970 && PF14432:DYW family of nucleic acid deaminases|PF13041:PPR repeat family
Phvul.010G145500	brown	5171	Q9CA83.1 RecName: Full=NADP-dependent malic enzyme 4, chloroplastic; Short=AtNADP-ME4; Short=NADP-malic enzyme 4; Flags: Precursor && PF00390:Malic enzyme, N-terminal domain|PF03949:Malic enzyme, NAD binding domain
Phvul.010G146100	brown	1505	PF07911:Protein of unknown function (DUF1677)
Phvul.010G147400	brown	694	-
Phvul.010G152700	brown	1661	Q0WP36.2 RecName: Full=Molybdate transporter 2; AltName: Full=Sulfate transporter like protein 5.1 && PF16983:Molybdate transporter of MFS superfamily
Phvul.010G155500	brown	2627	-
Phvul.010G157600	brown	11843	PF13855:Leucine rich repeat	Resistance protein
Phvul.010G158300	brown	3016	Q9T072.2 RecName: Full=Transcription factor bHLH25; AltName: Full=Basic helix-loop-helix protein 25; Short=AtbHLH25; Short=bHLH 25; AltName: Full=Transcription factor EN 29; AltName: Full=bHLH transcription factor bHLH025 && PF00010:Helix-loop-helix DNA-binding domain	transcription factor
Phvul.010G162900	brown	1902	Q9SSM2.1 RecName: Full=(R)-mandelonitrile lyase-like; AltName: Full=Hydroxynitrile lyase-like; Short=(R)-oxynitrilase-like; Flags: Precursor && PF05199:GMC oxidoreductase|PF00732:GMC oxidoreductase
Phvul.011G001300	brown	1908	Q9LVS3.1 RecName: Full=Pentatricopeptide repeat-containing protein At5g47360 && PF13041:PPR repeat family
Phvul.011G001900	brown	3737	Q0WP01.1 RecName: Full=Protein NRT1/ PTR FAMILY 5.10; Short=AtNPF5.10 && PF00854:POT family
Phvul.011G002100	brown	2759	Q56Z59.2 RecName: Full=Patellin-3 && PF00650:CRAL/TRIO domain
Phvul.011G005200	brown	1418	P17407.1 RecName: Full=21 kDa protein; AltName: Full=1.2 protein; Flags: Precursor && PF04043:Plant invertase/pectin methylesterase inhibitor
Phvul.011G006600	brown	738	-
Phvul.011G009200	brown	2771	P80366.3 RecName: Full=Fe(3+)-Zn(2+) purple acid phosphatase; Short=PAP; AltName: Full=Iron(III)-zinc(II) purple acid phosphatase; Flags: Precursor && PF16656:Purple acid Phosphatase, N-terminal domain|PF00149:Calcineurin-like phosphoesterase
Phvul.011G009400	brown	2055	-
Phvul.011G010100	brown	2304	Q38859.1 RecName: Full=DNA-directed RNA polymerases II, IV and V subunit 11; AltName: Full=DNA-directed RNA polymerase II 13.6 kDa polypeptide; AltName: Full=DNA-directed RNA polymerase II subunit J; AltName: Full=DNA-directed RNA polymerase II subunit RPB11; Short=RNA polymerase II subunit B11 && PF13656:RNA polymerase Rpb3/Rpb11 dimerisation domain
Phvul.011G013200	brown	1799	Q9SV07.1 RecName: Full=Acyl-CoA--sterol O-acyltransferase 1; AltName: Full=Sterol O-acyltransferase 1 && PF13813:Membrane bound O-acyl transferase family
Phvul.011G014100	brown	3920	PF13178:Protein of unknown function (DUF4005)
Phvul.011G015500	brown	204	-
Phvul.011G016100	brown	1087	P46254.1 RecName: Full=Heat shock 22 kDa protein, mitochondrial; Flags: Precursor && PF00011:Hsp20/alpha crystallin family
Phvul.011G017200	brown	3137	Q6ZIK0.1 RecName: Full=Probable tocopherol O-methyltransferase, chloroplastic; AltName: Full=Gamma-tocopherol methyltransferase; AltName: Full=Vitamin E pathway gene 4 protein; Flags: Precursor && PF08241:Methyltransferase domain
Phvul.011G018400	brown	2251	-
Phvul.011G020600	brown	2400	Q9FL03.1 RecName: Full=Scarecrow-like protein 4; Short=AtSCL4; AltName: Full=GRAS family protein 32; Short=AtGRAS-32 && PF03514:GRAS domain family
Phvul.011G024600	brown	1485	Q9FHZ1.1 RecName: Full=Scarecrow-like protein 23; Short=AtSCL23; AltName: Full=GRAS family protein 28; Short=AtGRAS-28 && PF03514:GRAS domain family
Phvul.011G027600	brown	700	Q54S83.1 RecName: Full=Protein arginine methyltransferase NDUFAF7 homolog, mitochondrial; AltName: Full=Mitochondrial dysfunction gene A; AltName: Full=NADH dehydrogenase [ubiquinone] complex I, assembly factor 7 homolog; Flags: Precursor && PF02636:Putative S-adenosyl-L-methionine-dependent methyltransferase
Phvul.011G028600	brown	2397	Q9LEY1.1 RecName: Full=Serine carboxypeptidase-like 35; Flags: Precursor && PF00450:Serine carboxypeptidase
Phvul.011G033800	brown	318	Q9FYB5.2 RecName: Full=Chaperone protein dnaJ 11, chloroplastic; Short=AtDjC11; Short=AtJ11; Flags: Precursor && PF00226:DnaJ domain
Phvul.011G034300	brown	3887	F4I9E1.1 RecName: Full=Protein NUCLEAR FUSION DEFECTIVE 4 && PF06813:Nodulin-like
Phvul.011G036400	brown	494	-
Phvul.011G037500	brown	515	P33079.1 RecName: Full=Auxin-induced protein 10A5 && -
Phvul.011G038500	brown	1737	O22552.1 RecName: Full=V-type proton ATPase 16 kDa proteolipid subunit; Short=V-ATPase 16 kDa proteolipid subunit; AltName: Full=Vacuolar proton pump 16 kDa proteolipid subunit && PF00137:ATP synthase subunit C
Phvul.011G040200	brown	7771	Q8W4G3.1 RecName: Full=Protein DETOXIFICATION 46, chloroplastic; Short=AtDTX46; AltName: Full=Multidrug and toxic compound extrusion protein 46; Short=MATE protein 46; AltName: Full=Protein EDS5 HOMOLOGUE; Flags: Precursor && PF01554:MatE
Phvul.011G041400	brown	3885	Q9ZR08.3 RecName: Full=G-type lectin S-receptor-like serine/threonine-protein kinase At4g03230; Flags: Precursor && PF00954:S-locus glycoprotein domain|PF01453:D-mannose binding lectin|PF07714:Protein tyrosine kinase	protein kinase
Phvul.011G042700	brown	126	-
Phvul.011G044400	brown	3074	O65679.2 RecName: Full=Probable pinoresinol-lariciresinol reductase 3; Short=AtPLR3; AltName: Full=lariciresinol reductase && PF05368:NmrA-like family
Phvul.011G045400	brown	3093	Q8GUH2.1 RecName: Full=Uncharacterized protein At1g01500 && -
Phvul.011G050500	brown	3826	Q9FHH1.1 RecName: Full=B3 domain-containing protein At5g57720 && PF02362:B3 DNA binding domain
Phvul.011G052200	brown	1257	-
Phvul.011G056400	brown	4026	Q7XKV4.2 RecName: Full=Beta-glucosidase 12; Short=Os4bglu12; Flags: Precursor && PF00232:Glycosyl hydrolase family 1
Phvul.011G058200	brown	717	-
Phvul.011G060400	brown	816	Q8GWP3.1 RecName: Full=Copper transporter 6; Short=AtCOPT6 && PF04145:Ctr copper transporter family
Phvul.011G060500	brown	681	Q8GWP3.1 RecName: Full=Copper transporter 6; Short=AtCOPT6 && PF04145:Ctr copper transporter family
Phvul.011G063300	brown	3254	Q9XE58.2 RecName: Full=Scarecrow-like protein 14; Short=AtSCL14; AltName: Full=GRAS family protein 2; Short=AtGRAS-2 && PF03514:GRAS domain family
Phvul.011G066600	brown	735	Q1S9I9.3 RecName: Full=Probable histone H2B.1 && PF00125:Core histone H2A/H2B/H3/H4
Phvul.011G067100	brown	4252	Q2KIP8.2 RecName: Full=Very-long-chain (3R)-3-hydroxyacyl-CoA dehydratase 2; AltName: Full=3-hydroxyacyl-CoA dehydratase 2; Short=HACD2; AltName: Full=Protein-tyrosine phosphatase-like member B && PF04387:Protein tyrosine phosphatase-like protein, PTPLA
Phvul.011G067300	brown	2613	P80497.1 RecName: Full=ATP synthase 6 kDa subunit, mitochondrial && -
Phvul.011G067900	brown	5482	Q9LQQ2.2 RecName: Full=DNA repair protein RAD51 homolog 4; Short=AtRAD51D && PF08423:Rad51
Phvul.011G068300	brown	1049	Q9LQQ0.1 RecName: Full=Dirigent protein 25; Short=AtDIR25; Flags: Precursor && PF03018:Dirigent-like protein
Phvul.011G070900	brown	490	-
Phvul.011G075800	brown	776	-
Phvul.011G076000	brown	879	Q8LEJ6.2 RecName: Full=Fasciclin-like arabinogalactan protein 11; Flags: Precursor && PF02469:Fasciclin domain
Phvul.011G076500	brown	2448	Q9LMH0.1 RecName: Full=Protein KTI12 homolog; Short=AtKTI12; AltName: Full=At1g13870; AltName: Full=Protein DEFORMED ROOTS AND LEAVES 1; Short=AtDRL1; AltName: Full=Protein ELONGATA4 && PF08433:Chromatin associated protein KTI12
Phvul.011G083800	brown	4609	P54774.1 RecName: Full=Cell division cycle protein 48 homolog; AltName: Full=Valosin-containing protein homolog; Short=VCP && PF00004:ATPase family associated with various cellular activities (AAA)|PF02933:Cell division protein 48 (CDC48), domain 2|PF02359:Cell division protein 48 (CDC48), N-terminal domain
Phvul.011G085400	brown	5375	Q9M2A1.2 RecName: Full=Pentatricopeptide repeat-containing protein At3g42630 && -
Phvul.011G086000	brown	7392	Q8VZK0.1 RecName: Full=E3 ubiquitin-protein ligase MIEL1; AltName: Full=MYB30-interacting E3 ligase 1 && PF05495:CHY zinc finger
Phvul.011G086800	brown	1327	-
Phvul.011G091300	brown	812	Q9FK81.1 RecName: Full=Stress-response A/B barrel domain-containing protein At5g22580; AltName: Full=Uncharacterized protein At5g22580 && PF07876:Stress responsive A/B Barrel Domain
Phvul.011G094000	brown	1260	Q9ZW88.1 RecName: Full=F-box/LRR-repeat protein At1g67190 && PF12937:F-box-like
Phvul.011G095600	brown	3901	Q9FMR5.1 RecName: Full=Vesicle-associated membrane protein 714; Short=AtVAMP714 && PF00957:Synaptobrevin|PF13774:Regulated-SNARE-like domain
Phvul.011G096900	brown	1722	O22218.1 RecName: Full=Calcium-transporting ATPase 4, plasma membrane-type; AltName: Full=Ca(2+)-ATPase isoform 4 && PF13246:Cation transport ATPase (P-type)
Phvul.011G097000	brown	1225	Q94KL7.1 RecName: Full=Secoisolariciresinol dehydrogenase && PF00106:short chain dehydrogenase
Phvul.011G100700	brown	3227	-
Phvul.011G101500	brown	8083	Q339N5.2 RecName: Full=Cellulose synthase-like protein H1; AltName: Full=OsCslH1 && PF03552:Cellulose synthase
Phvul.011G103700	brown	13490	P49608.1 RecName: Full=Aconitate hydratase, cytoplasmic; Short=Aconitase; AltName: Full=Citrate hydro-lyase && PF00694:Aconitase C-terminal domain|PF00330:Aconitase family (aconitate hydratase)
Phvul.011G104100	brown	10674	Q8GUI4.1 RecName: Full=Uncharacterized GPI-anchored protein At1g61900; Flags: Precursor && -
Phvul.011G105700	brown	2647	O48650.1 RecName: Full=Protein translation factor SUI1 homolog && PF01253:Translation initiation factor SUI1
Phvul.011G107900	brown	715	-
Phvul.011G111700	brown	644	-
Phvul.011G112900	brown	2860	-
Phvul.011G115700	brown	2579	I1KEV6.2 RecName: Full=UDP-glycosyltransferase 79B30; AltName: Full=Flavonol 3-O-glucoside/galactoside (1->2) glucosyltransferase; Short=GmF3G2"Gt-b && PF00201:UDP-glucoronosyl and UDP-glucosyl transferase
Phvul.011G118000	brown	4771	Q9FMM4.1 RecName: Full=Probable E3 ubiquitin-protein ligase RHG1A; AltName: Full=RING-H2 finger G1a; AltName: Full=RING-H2 zinc finger protein RHG1a && PF13639:Ring finger domain
Phvul.011G119700	brown	2819	PF06974:Protein of unknown function (DUF1298)|PF03007:Wax ester synthase-like Acyl-CoA acyltransferase domain
Phvul.011G120600	brown	670	-
Phvul.011G124600	brown	3374	P36163.2 RecName: Full=Mitochondrial metalloendopeptidase OMA1 && PF01435:Peptidase family M48
Phvul.011G128700	brown	2802	A0A0G4DBR5.1 RecName: Full=UDP-glycosyltransferase 79B30; AltName: Full=Flavonol 3-O-glucoside/galactoside (1->2) glucosyltransferase; Short=GmF3G2"Gt-a && PF00201:UDP-glucoronosyl and UDP-glucosyl transferase
Phvul.011G128800	brown	2904	Q9SJI8.1 RecName: Full=Multiprotein-bridging factor 1a && PF01381:Helix-turn-helix|PF08523:Multiprotein bridging factor 1
Phvul.011G131500	brown	471	P33083.1 RecName: Full=Auxin-induced protein 6B && -
Phvul.011G131800	brown	1057	P33083.1 RecName: Full=Auxin-induced protein 6B && PF02519:Auxin responsive protein
Phvul.011G132600	brown	1011	-
Phvul.011G133800	brown	501	P33083.1 RecName: Full=Auxin-induced protein 6B && -
Phvul.011G136600	brown	4177	B5WWZ8.1 RecName: Full=Long-chain-alcohol oxidase FAO1; AltName: Full=Long-chain fatty alcohol oxidase 1 && PF05199:GMC oxidoreductase|PF00732:GMC oxidoreductase
Phvul.011G142600	brown	2905	Q6Q3H3.1 RecName: Full=(-)-germacrene D synthase && PF03936:Terpene synthase family, metal binding domain|PF01397:Terpene synthase, N-terminal domain
Phvul.011G143000	brown	3556	P24792.2 RecName: Full=L-ascorbate oxidase; Short=ASO; Short=Ascorbase; Flags: Precursor && PF07732:Multicopper oxidase
Phvul.011G144200	brown	5369	Q6Q3H3.1 RecName: Full=(-)-germacrene D synthase && PF01397:Terpene synthase, N-terminal domain|PF03936:Terpene synthase family, metal binding domain
Phvul.011G144500	brown	982	PF03140:Plant protein of unknown function
Phvul.011G152500	brown	1319	Q6NQE2.1 RecName: Full=Probable NAD(P)H dehydrogenase (quinone) FQR1-like 1 && PF03358:NADPH-dependent FMN reductase
Phvul.011G154300	brown	1319	Q9LID0.1 RecName: Full=Lysine-specific histone demethylase 1 homolog 2; AltName: Full=Flavin-containing amine oxidase domain-containing protein 2; AltName: Full=Protein LSD1-LIKE 2 && PF01593:Flavin containing amine oxidoreductase
Phvul.011G155100	brown	5055	Q2QY07.1 RecName: Full=Cytochrome c-type biogenesis ccda-like chloroplastic protein 2; AltName: Full=Cytochrome b6f biogenesis protein CCDA2; Flags: Precursor && PF02683:Cytochrome C biogenesis protein transmembrane region
Phvul.011G159400	brown	2719	Q9LKA4.1 RecName: Full=UBP1-associated protein 2C && PF00076:RNA recognition motif. (a.k.a. RRM, RBD, or RNP domain)|PF14259:RNA recognition motif (a.k.a. RRM, RBD, or RNP domain)
Phvul.011G161600	brown	711	H1A988.1 RecName: Full=11-oxo-beta-amyrin 30-oxidase; AltName: Full=Cytochrome P450 72A154 && PF00067:Cytochrome P450
Phvul.011G161700	brown	2822	H1A988.1 RecName: Full=11-oxo-beta-amyrin 30-oxidase; AltName: Full=Cytochrome P450 72A154 && PF00067:Cytochrome P450
Phvul.011G162600	brown	2346	Q9SE96.1 RecName: Full=GEM-like protein 1; AltName: Full=Forming homology-interacting protein 1; Short=FH-interacting protein 1 && PF02893:GRAM domain
Phvul.011G164400	brown	665	PF12796:Ankyrin repeats (3 copies)
Phvul.011G166500	brown	624	PF00197:Trypsin and protease inhibitor
Phvul.011G170200	brown	1662	Q9SI61.1 RecName: Full=Amidophosphoribosyltransferase 1, chloroplastic; Short=AtATase1; Short=PRPP1; AltName: Full=Glutamine phosphoribosylpyrophosphate amidotransferase 1; Short=AtGPRAT1; Flags: Precursor && PF13537:Glutamine amidotransferase domain|PF00156:Phosphoribosyl transferase domain
Phvul.011G172200	brown	2833	Q86JJ0.1 RecName: Full=tRNA (adenine(58)-N(1))-methyltransferase catalytic subunit trmt61a; AltName: Full=tRNA(m1A58)-methyltransferase subunit trmt61A; Short=tRNA(m1A58)MTase subunit trmt61A && PF08704:tRNA methyltransferase complex GCD14 subunit
Phvul.011G173200	brown	3551	O49859.1 RecName: Full=Cytochrome P450 82A4; AltName: Full=Cytochrome P450 CP9 && PF00067:Cytochrome P450
Phvul.011G173800	brown	3118	Q9LRR5.1 RecName: Full=Putative disease resistance protein At3g14460 && PF00931:NB-ARC domain	Resistance protein
Phvul.011G175900	brown	2708	-
Phvul.011G176300	brown	3540	O64793.3 RecName: Full=G-type lectin S-receptor-like serine/threonine-protein kinase At1g67520; Flags: Precursor && PF07714:Protein tyrosine kinase|PF01453:D-mannose binding lectin	protein kinase
Phvul.011G177100	brown	4687	Q43082.1 RecName: Full=Porphobilinogen deaminase, chloroplastic; Short=PBG; AltName: Full=Hydroxymethylbilane synthase; Short=HMBS; AltName: Full=Pre-uroporphyrinogen synthase; Flags: Precursor && PF03900:Porphobilinogen deaminase, C-terminal domain|PF01379:Porphobilinogen deaminase, dipyromethane cofactor binding domain
Phvul.011G182300	brown	3325	Q8VZG8.3 RecName: Full=MDIS1-interacting receptor like kinase 2; Short=AtMIK2; AltName: Full=Probable LRR receptor-like serine/threonine-protein kinase At4g08850; Flags: Precursor && PF00069:Protein kinase domain|PF08263:Leucine rich repeat N-terminal domain|PF13855:Leucine rich repeat	Resistance protein, protein kinase
Phvul.011G183400	brown	1428	P85524.1 RecName: Full=Kirola; AltName: Allergen=Act d 11 && PF00407:Pathogenesis-related protein Bet v I family
Phvul.011G183500	brown	962	P85524.1 RecName: Full=Kirola; AltName: Allergen=Act d 11 && PF00407:Pathogenesis-related protein Bet v I family
Phvul.011G191300	brown	4855	A2WW87.1 RecName: Full=Transcription factor GAMYB; AltName: Full=OsGAMyb && PF00249:Myb-like DNA-binding domain	transcription factor
Phvul.011G191800	brown	4745	Q9LRR4.1 RecName: Full=Putative disease resistance RPP13-like protein 1 && PF00931:NB-ARC domain	Resistance protein
Phvul.011G192100	brown	3621	Q9LRR4.1 RecName: Full=Putative disease resistance RPP13-like protein 1 && PF00931:NB-ARC domain	Resistance protein
Phvul.011G193700	brown	968	Q8W4G6.2 RecName: Full=Cysteine-rich receptor-like protein kinase 15; Short=Cysteine-rich RLK15; Flags: Precursor && PF07714:Protein tyrosine kinase	protein kinase
Phvul.011G193800	brown	2991	Q9LRR4.1 RecName: Full=Putative disease resistance RPP13-like protein 1 && PF00931:NB-ARC domain	Resistance protein
Phvul.011G194100	brown	1719	Q9SXB8.3 RecName: Full=G-type lectin S-receptor-like serine/threonine-protein kinase At1g11330; Flags: Precursor && -	protein kinase
Phvul.011G194200	brown	3027	Q9M0X5.1 RecName: Full=Cysteine-rich receptor-like protein kinase 25; Short=Cysteine-rich RLK25; Flags: Precursor && PF11883:Domain of unknown function (DUF3403)|PF01657:Salt stress response/antifungal|PF07714:Protein tyrosine kinase	protein kinase
Phvul.011G195400	brown	3714	Q9LRR4.1 RecName: Full=Putative disease resistance RPP13-like protein 1 && PF00931:NB-ARC domain	Resistance protein
Phvul.011G196000	brown	5302	Q9LRR4.1 RecName: Full=Putative disease resistance RPP13-like protein 1 && PF00931:NB-ARC domain|PF13855:Leucine rich repeat	Resistance protein
Phvul.011G197800	brown	4154	Q9LRR4.1 RecName: Full=Putative disease resistance RPP13-like protein 1 && PF00931:NB-ARC domain	Resistance protein
Phvul.011G199100	brown	1140	Q8L5A7.1 RecName: Full=Cytosolic sulfotransferase 15; Short=AtSOT15; AltName: Full=Sulfotransferase 2a; Short=AtST2a && PF00685:Sulfotransferase domain
Phvul.011G201700	brown	4050	B8AVF0.1 RecName: Full=Beta-glucosidase 12; Flags: Precursor && PF00232:Glycosyl hydrolase family 1
Phvul.011G201800	brown	606	-
Phvul.011G202100	brown	4107	Q9LRR4.1 RecName: Full=Putative disease resistance RPP13-like protein 1 && PF00931:NB-ARC domain	Resistance protein
Phvul.011G202200	brown	4304	O81832.4 RecName: Full=G-type lectin S-receptor-like serine/threonine-protein kinase At4g27290; Flags: Precursor && PF08276:PAN-like domain|PF01453:D-mannose binding lectin|PF07714:Protein tyrosine kinase|PF00954:S-locus glycoprotein domain	protein kinase
Phvul.011G204100	brown	681	Q9ZQX0.1 RecName: Full=Albumin-1; Short=A1; Contains: RecName: Full=Albumin-1 chain b; Short=A1b; AltName: Full=Leginsulin; Contains: RecName: Full=Albumin-1 chain a; Short=A1a; Flags: Precursor && PF16720:Albumin I chain a|PF08027:Albumin I chain b
Phvul.011G204500	brown	487	Q39837.3 RecName: Full=Albumin-1; Short=A1; Contains: RecName: Full=Albumin-1 chain b; Short=A1b; AltName: Full=Leginsulin; Contains: RecName: Full=Albumin-1 chain a; Short=A1a; Flags: Precursor && -
Phvul.011G205000	brown	616	Q39837.3 RecName: Full=Albumin-1; Short=A1; Contains: RecName: Full=Albumin-1 chain b; Short=A1b; AltName: Full=Leginsulin; Contains: RecName: Full=Albumin-1 chain a; Short=A1a; Flags: Precursor && PF16720:Albumin I chain a|PF08027:Albumin I chain b
Phvul.011G215100	brown	3243	P28304.1 RecName: Full=Quinone oxidoreductase 1; AltName: Full=NADPH:quinone reductase 1; AltName: Full=Zeta-crystallin homolog protein && PF16884:N-terminal domain of oxidoreductase|PF00107:Zinc-binding dehydrogenase
Phvul.011G215500	brown	2360	O64515.1 RecName: Full=Organic cation/carnitine transporter 2; Short=AtOCT2 && PF00083:Sugar (and other) transporter
Phvul.L000400	brown	9208	Q0IGK1.1 RecName: Full=Methyl-CpG-binding domain protein 4-like protein; AltName: Full=Protein MBD4-like && PF00730:HhH-GPD superfamily base excision DNA repair protein
Phvul.L000700	brown	9127	P93604.1 RecName: Full=Rust resistance kinase Lr10; AltName: Full=Probable receptor-like serine/threonine-protein kinase LRK10; Flags: Precursor && PF07714:Protein tyrosine kinase|PF13947:Wall-associated receptor kinase galacturonan-binding	Resistance protein, protein kinase
Phvul.L002900	brown	2074	Q9FFE0.1 RecName: Full=Putative 4-hydroxy-4-methyl-2-oxoglutarate aldolase 2; Short=HMG aldolase 2; AltName: Full=Oxaloacetate decarboxylase; Short=OAA decarboxylase; AltName: Full=Regulator of ribonuclease activity homolog 2; AltName: Full=RraA-like protein 2 && PF03737:Demethylmenaquinone methyltransferase
Phvul.L003500	brown	3611	F4JNB7.1 RecName: Full=Disease resistance protein RPP5; AltName: Full=Protein RECOGNITION OF PERONOSPORA PARASITICA 5 && PF01582:TIR domain|PF00931:NB-ARC domain	Resistance protein
Phvul.L007300	brown	6644	PF08263:Leucine rich repeat N-terminal domain|PF13855:Leucine rich repeat	Resistance protein
Phvul.L009800	brown	2508	Q9LRR4.1 RecName: Full=Putative disease resistance RPP13-like protein 1 && PF00931:NB-ARC domain	Resistance protein
Phvul.L010900	brown	1501	-
novel.1023	black	1931	-
novel.1024	black	1076	-
novel.1042	black	1405	-
novel.1051	black	972	-
novel.1075	black	1283	-
novel.1125	black	804	-
novel.1161	black	1527	Q9SXB8.3 RecName: Full=G-type lectin S-receptor-like serine/threonine-protein kinase At1g11330; Flags: Precursor && PF07714:Protein tyrosine kinase
novel.117	black	1482	Q8L7C2.1 RecName: Full=CRM-domain containing factor CFM2, chloroplastic; AltName: Full=Protein CRM FAMILY MEMBER 2; Short=AtCFM2; Flags: Precursor && -
novel.1205	black	419	-
novel.1219	black	455	-
novel.1222	black	395	-
novel.1228	black	1564	-
novel.1315	black	1056	-
novel.1413	black	253	-
novel.1477	black	729	Q9ZPY1.2 RecName: Full=Pyridoxine/pyridoxamine 5'-phosphate oxidase 2; Short=AtPPOX1 && PF00319:SRF-type transcription factor (DNA-binding and dimerisation domain)|PF12766:Pyridoxamine 5'-phosphate oxidase
novel.1504	black	689	-
novel.1516	black	1272	-
novel.152	black	1104	-
novel.1546	black	765	-
novel.1609	black	934	-
novel.1630	black	1632	-
novel.1635	black	606	Q9SZD1.1 RecName: Full=Protein tesmin/TSO1-like CXC 5; Short=AtTCX5 && -
novel.217	black	1673	-
novel.239	black	1850	-
novel.264	black	746	Q9LW07.1 RecName: Full=Probable polygalacturonase At3g15720; Short=PG; AltName: Full=Pectinase At3g15720; Flags: Precursor && PF00295:Glycosyl hydrolases family 28
novel.297	black	1934	-
novel.34	black	912	-
novel.478	black	832	-
novel.492	black	796	Q2QLI6.1 RecName: Full=Microtubule-associated protein 70-1; Short=AtMAP70-1; AltName: Full=70 kDa microtubule-associated protein 1 && PF07058:Microtubule-associated protein 70
novel.553	black	777	PF00445:Ribonuclease T2 family
novel.578	black	605	-
novel.581	black	932	-
novel.68	black	2709	Q9SF29.1 RecName: Full=Syntaxin-71; Short=AtSYP71 && -
novel.729	black	2157	PF05699:hAT family C-terminal dimerisation region
novel.851	black	1320	Q9FT92.2 RecName: Full=Uncharacterized protein At5g08430 && PF02201:SWIB/MDM2 domain
novel.854	black	484	-
novel.898	black	463	-
Phvul.001G000600	black	12771	Q5SXJ3.1 RecName: Full=Fanconi anemia group J protein homolog; Short=Protein FACJ; AltName: Full=ATP-dependent RNA helicase BRIP1; AltName: Full=BRCA1-associated C-terminal helicase 1; AltName: Full=BRCA1-interacting protein C-terminal helicase 1; Short=BRCA1-interacting protein 1 && PF06733:DEAD_2|PF13307:Helicase C-terminal domain
Phvul.001G004700	black	2456	-
Phvul.001G009000	black	3452	Q04088.1 RecName: Full=Probable transcription factor PosF21; AltName: Full=bZIP transcription factor 59; Short=AtbZIP59 && PF00170:bZIP transcription factor	transcription factor
Phvul.001G010500	black	5720	Q851Q6.1 RecName: Full=Probable GTP-binding protein OBGC2 && PF01018:GTP1/OBG|PF01926:50S ribosome-binding GTPase
Phvul.001G019500	black	5338	P52711.1 RecName: Full=Serine carboxypeptidase II-3; AltName: Full=CP-MII.3; Contains: RecName: Full=Serine carboxypeptidase II-3 chain A; Contains: RecName: Full=Serine carboxypeptidase II-3 chain B; Flags: Precursor && PF00450:Serine carboxypeptidase
Phvul.001G023200	black	3723	Q9FUA4.1 RecName: Full=Transcription factor SPATULA; AltName: Full=Basic helix-loop-helix protein 24; Short=AtbHLH24; Short=bHLH 24; AltName: Full=Transcription factor EN 99; AltName: Full=bHLH transcription factor bHLH024 && PF00010:Helix-loop-helix DNA-binding domain	transcription factor
Phvul.001G026000	black	2659	PF09177:Syntaxin 6, N-terminal
Phvul.001G026100	black	2334	O65351.1 RecName: Full=Subtilisin-like protease SBT1.7; AltName: Full=Cucumisin-like serine protease; AltName: Full=Subtilase subfamily 1 member 7; Short=AtSBT1.7; AltName: Full=Subtilisin-like serine protease 1; Short=At-SLP1; Flags: Precursor && PF05922:Peptidase inhibitor I9|PF00082:Subtilase family|PF02225:PA domain
Phvul.001G028800	black	2720	-
Phvul.001G032400	black	1728	PF02018:Carbohydrate binding domain
Phvul.001G040900	black	6897	Q96319.1 RecName: Full=Enhancer of rudimentary homolog && PF01133:Enhancer of rudimentary
Phvul.001G045500	black	4800	Q5FV41.1 RecName: Full=Probable folate-biopterin transporter 2 && PF03092:BT1 family
Phvul.001G047800	black	996	P93604.1 RecName: Full=Rust resistance kinase Lr10; AltName: Full=Probable receptor-like serine/threonine-protein kinase LRK10; Flags: Precursor && PF00069:Protein kinase domain	Resistance protein, protein kinase
Phvul.001G048200	black	2664	P93604.1 RecName: Full=Rust resistance kinase Lr10; AltName: Full=Probable receptor-like serine/threonine-protein kinase LRK10; Flags: Precursor && PF13947:Wall-associated receptor kinase galacturonan-binding|PF00069:Protein kinase domain	Resistance protein, protein kinase
Phvul.001G048600	black	2894	Q9FF31.1 RecName: Full=LEAF RUST 10 DISEASE-RESISTANCE LOCUS RECEPTOR-LIKE PROTEIN KINASE-like 2.1; AltName: Full=Probable receptor-like serine/threonine-protein kinase LRK10L-2.1; Flags: Precursor && PF13947:Wall-associated receptor kinase galacturonan-binding|PF00069:Protein kinase domain	Resistance protein, protein kinase
Phvul.001G056600	black	4646	B9DG24.1 RecName: Full=Transcription initiation factor TFIID subunit 7; AltName: Full=TBP-associated factor 7; Short=AtTAF7 && PF04658:TAFII55 protein conserved region
Phvul.001G063700	black	7405	O65717.1 RecName: Full=Cyclic nucleotide-gated ion channel 1; Short=AtCNGC1; AltName: Full=Cyclic nucleotide- and calmodulin-regulated ion channel 1 && PF00520:Ion transport protein|PF00027:Cyclic nucleotide-binding domain
Phvul.001G064500	black	4062	Q9SDQ3.1 RecName: Full=Scarecrow-like protein 1; Short=AtSCL1; AltName: Full=GRAS family protein 4; Short=AtGRAS-4 && PF03514:GRAS domain family
Phvul.001G065600	black	2598	O49285.1 RecName: Full=ACT domain-containing protein ACR3; AltName: Full=Protein ACT DOMAIN REPEATS 3 && PF01842:ACT domain
Phvul.001G075600	black	3236	P93604.1 RecName: Full=Rust resistance kinase Lr10; AltName: Full=Probable receptor-like serine/threonine-protein kinase LRK10; Flags: Precursor && PF07714:Protein tyrosine kinase|PF13947:Wall-associated receptor kinase galacturonan-binding	Resistance protein, protein kinase
Phvul.001G076200	black	2108	P93604.1 RecName: Full=Rust resistance kinase Lr10; AltName: Full=Probable receptor-like serine/threonine-protein kinase LRK10; Flags: Precursor && PF00069:Protein kinase domain|PF13947:Wall-associated receptor kinase galacturonan-binding	Resistance protein, protein kinase
Phvul.001G083800	black	4760	Q949R9.1 RecName: Full=Mitochondrial pyruvate carrier 1; Short=AtMPC1 && PF03650:Uncharacterised protein family (UPF0041)
Phvul.001G087100	black	2273	Q9LYV6.1 RecName: Full=GEM-like protein 5 && PF02893:GRAM domain
Phvul.001G090800	black	5806	Q9FE20.1 RecName: Full=Serine/threonine-protein kinase PBS1; AltName: Full=AvrPphB susceptible protein 1 && PF00069:Protein kinase domain	protein kinase
Phvul.001G095600	black	423	Q9SRE6.1 RecName: Full=Calcium-binding protein CML38; AltName: Full=Calmodulin-like protein 38 && PF13833:EF-hand domain pair|PF13499:EF-hand domain pair
Phvul.001G100500	black	2663	Q9FLJ2.1 RecName: Full=NAC domain-containing protein 100; Short=ANAC100; Short=AtNAC5 && PF02365:No apical meristem (NAM) protein
Phvul.001G104100	black	547	-
Phvul.001G112100	black	2530	-
Phvul.001G115500	black	5012	PF10225:Uncharacterized conserved protein (DUF2215)
Phvul.001G116900	black	2082	O80683.1 RecName: Full=Calmodulin-binding protein 25; Short=AtCAMBP25; AltName: Full=VQ motif-containing protein 15; Short=AtVQ15 && PF05678:VQ motif
Phvul.001G119300	black	3626	O22208.2 RecName: Full=bZIP transcription factor 17; Short=AtbZIP17 && PF00170:bZIP transcription factor	transcription factor
Phvul.001G121200	black	2029	O80674.1 RecName: Full=Transcription factor bHLH106; AltName: Full=Basic helix-loop-helix protein 106; Short=AtbHLH106; Short=bHLH 106; AltName: Full=Transcription factor EN 56; AltName: Full=bHLH transcription factor bHLH106 && PF00010:Helix-loop-helix DNA-binding domain	transcription factor
Phvul.001G126700	black	1409	P30188.2 RecName: Full=Probable calcium-binding protein CML35; AltName: Full=Calmodulin-like protein 1; AltName: Full=Calmodulin-like protein 35 && PF13499:EF-hand domain pair|PF13405:EF-hand domain
Phvul.001G127900	black	1867	Q39096.1 RecName: Full=Protein EARLY RESPONSIVE TO DEHYDRATION 15; AltName: Full=PAM2-containing protein CID1; AltName: Full=Polyadenylate-binding protein-interacting protein 1; Short=PABP-interacting protein 1; Short=Poly(A)-binding protein-interacting protein 1; AltName: Full=Protein CTC-INTERACTING DOMAIN 1; AltName: Full=Protein LIGHT STRESS-REGULATED 1 && -
Phvul.001G130200	black	2473	Q5NDL3.2 RecName: Full=EGF domain-specific O-linked N-acetylglucosamine transferase; AltName: Full=Extracellular O-linked N-acetylglucosamine transferase; Flags: Precursor && PF04577:Protein of unknown function (DUF563)
Phvul.001G144900	black	1194	Q84WI0.1 RecName: Full=Zinc finger protein GIS; AltName: Full=Protein GLABROUS INFLORESCENCE STEMS && -
Phvul.001G149900	black	3952	Q9XIN8.1 RecName: Full=F-box protein At2g27310 && -
Phvul.001G155900	black	2127	PF04720:PDDEXK-like family of unknown function
Phvul.001G162400	black	3369	Q941D5.1 RecName: Full=Vacuolar protein sorting-associated protein 2 homolog 3; Short=AtVPS2-3; AltName: Full=Charged multivesicular body protein 2 homolog 3; AltName: Full=ESCRT-III complex subunit VPS2 homolog 3 && PF03357:Snf7
Phvul.001G168700	black	6187	Q8GZM7.1 RecName: Full=Transcription factor PIF1; AltName: Full=Basic helix-loop-helix protein 15; Short=AtbHLH15; Short=bHLH 15; AltName: Full=Protein PHY-INTERACTING FACTOR 1; AltName: Full=Protein PHYTOCHROME INTERACTING FACTOR 3-LIKE 5; AltName: Full=Transcription factor EN 101; AltName: Full=bHLH transcription factor bHLH015 && PF00010:Helix-loop-helix DNA-binding domain	transcription factor
Phvul.001G171700	black	3526	Q6AWW5.1 RecName: Full=Ankyrin repeat-containing protein At5g02620 && PF13962:Domain of unknown function|PF13637:Ankyrin repeats (many copies)|PF12796:Ankyrin repeats (3 copies)
Phvul.001G172100	black	435	-
Phvul.001G177600	black	153	-
Phvul.001G184100	black	2347	Q9LZM4.1 RecName: Full=Wall-associated receptor kinase-like 20; Flags: Precursor && PF13947:Wall-associated receptor kinase galacturonan-binding|PF07714:Protein tyrosine kinase	protein kinase
Phvul.001G191900	black	1288	PF04520:Senescence regulator
Phvul.001G194500	black	2115	Q940R4.1 RecName: Full=Probable aspartyl protease At4g16563; Flags: Precursor && PF14543:Xylanase inhibitor N-terminal|PF14541:Xylanase inhibitor C-terminal
Phvul.001G195900	black	2460	Q8RX01.1 RecName: Full=BTB/POZ domain-containing protein At3g05675 && -
Phvul.001G209900	black	7819	P0DKG8.1 RecName: Full=Putative GTP diphosphokinase RSH1, chloroplastic; AltName: Full=RelA/SpoT homolog 1; Short=AtRSH1; AltName: Full=ppGpp synthetase RSH1; Flags: Precursor && PF04607:Region found in RelA / SpoT proteins|PF13328:HD domain|PF02824:TGS domain	protein kinase
Phvul.001G210800	black	3630	Q6NM26.1 RecName: Full=Protein DEHYDRATION-INDUCED 19 homolog 6; Short=AtDi19-6 && PF14571:Stress-induced protein Di19, C-terminal|PF05605:Drought induced 19 protein (Di19), zinc-binding
Phvul.001G212300	black	498	PF14009:Domain of unknown function (DUF4228)
Phvul.001G215100	black	1290	Q9LDE1.1 RecName: Full=Transcription factor MYB108; AltName: Full=Myb-related protein 108; Short=AtMYB108; AltName: Full=Protein BOTRYTIS-SUSCEPTIBLE 1 && PF00249:Myb-like DNA-binding domain	transcription factor
Phvul.001G217000	black	2412	PF01936:NYN domain
Phvul.001G227700	black	3294	PF06886:Targeting protein for Xklp2 (TPX2)
Phvul.001G227800	black	4174	Q8GWR0.1 RecName: Full=Cytochrome c oxidase assembly protein COX11, mitochondrial; Flags: Precursor && PF04442:Cytochrome c oxidase assembly protein CtaG/Cox11
Phvul.001G228500	black	1661	Q5PNY6.1 RecName: Full=U-box domain-containing protein 21; AltName: Full=Plant U-box protein 21 && PF04564:U-box domain
Phvul.001G229100	black	1722	Q9CXS4.2 RecName: Full=Centromere protein V; Short=CENP-V; AltName: Full=Proline-rich protein 6 && PF04828:Glutathione-dependent formaldehyde-activating enzyme
Phvul.001G229200	black	1846	Q9LZL3.1 RecName: Full=Aspartic proteinase PCS1; AltName: Full=Aspartic protease 38; Short=AtASP38; AltName: Full=Protein EMBRYO DEFECTIVE 24; AltName: Full=Protein PROMOTION OF CELL SURVIVAL 1; Flags: Precursor && PF14541:Xylanase inhibitor C-terminal|PF14543:Xylanase inhibitor N-terminal
Phvul.001G239900	black	2751	P05522.1 RecName: Full=Endoglucanase 1; AltName: Full=Abscission cellulase 1; AltName: Full=Endo-1,4-beta-glucanase 1; Flags: Precursor && PF00759:Glycosyl hydrolase family 9
Phvul.001G241300	black	2117	O04203.1 RecName: Full=Nematode resistance protein-like HSPRO2; AltName: Full=AKINbetagamma-interacting protein 2; AltName: Full=Ortholog of sugar beet HS1 PRO-1 protein 2; AltName: Full=Protein Hs1pro-2 && PF07014:Hs1pro-1 protein C-terminus|PF07231:Hs1pro-1 N-terminus	Resistance protein
Phvul.001G244500	black	2455	Q9XEF0.1 RecName: Full=Transcription factor bHLH51; AltName: Full=Basic helix-loop-helix protein 51; Short=AtbHLH51; Short=bHLH 51; AltName: Full=Transcription factor EN 57; AltName: Full=bHLH transcription factor bHLH051 && PF00010:Helix-loop-helix DNA-binding domain	transcription factor
Phvul.001G245900	black	7471	F4JZC2.1 RecName: Full=Cytosolic endo-beta-N-acetylglucosaminidase 1; Short=ENGase 1; AltName: Full=Endo-beta-N-acetyglucosaminidase 85A; Short=AtENGase85A && PF03644:Glycosyl hydrolase family 85
Phvul.001G247200	black	2253	Q944B6.1 RecName: Full=Arogenate dehydrogenase 1, chloroplastic; AltName: Full=TYRATC; AltName: Full=TyrAAT1; Flags: Precursor && PF02153:Prephenate dehydrogenase
Phvul.001G248200	black	1802	-
Phvul.001G249500	black	646	-
Phvul.001G252400	black	4457	O24454.1 RecName: Full=Ubiquitin carboxyl-terminal hydrolase 3; AltName: Full=Deubiquitinating enzyme 3; Short=AtUBP3; AltName: Full=Ubiquitin thioesterase 3; AltName: Full=Ubiquitin-specific-processing protease 3 && PF00443:Ubiquitin carboxyl-terminal hydrolase
Phvul.001G253900	black	1035	-
Phvul.001G254800	black	2243	PF04724:Glycosyltransferase family 17
Phvul.001G255300	black	4962	PF05212:Protein of unknown function (DUF707)
Phvul.001G255400	black	564	Q9FXE3.1 RecName: Full=SufE-like protein 2, chloroplastic; AltName: Full=Protein SULFUR E 2 && PF02657:Fe-S metabolism associated domain
Phvul.001G255900	black	5309	Q9LY87.1 RecName: Full=E3 ubiquitin-protein ligase RGLG2; AltName: Full=RING domain ligase 2 && PF07002:Copine|PF13920:Zinc finger, C3HC4 type (RING finger)
Phvul.001G257200	black	6126	-
Phvul.001G258400	black	5368	Q9LU89.1 RecName: Full=Serine/threonine protein phosphatase 2A 59 kDa regulatory subunit B' eta isoform; Short=AtB' eta; Short=PP2A, B' subunit, eta isoform && PF01603:Protein phosphatase 2A regulatory B subunit (B56 family)
Phvul.002G000600	black	1706	O23522.2 RecName: Full=Phospholipase A1-Ibeta2, chloroplastic; Flags: Precursor && PF01764:Lipase (class 3)
Phvul.002G004500	black	532	-
Phvul.002G010700	black	2098	Q9SZF7.1 RecName: Full=Protein SHORT-ROOT; Short=AtSHR; AltName: Full=GRAS family protein 26; Short=AtGRAS-26; AltName: Full=Protein SHOOT GRAVITROPISM 7 && PF03514:GRAS domain family
Phvul.002G011900	black	1906	Q9FJU9.1 RecName: Full=Glucan endo-1,3-beta-glucosidase 13; AltName: Full=(1->3)-beta-glucan endohydrolase 13; Short=(1->3)-beta-glucanase 13; AltName: Full=Beta-1,3-endoglucanase 13; Short=Beta-1,3-glucanase 13; Flags: Precursor && PF00332:Glycosyl hydrolases family 17|PF07983:X8 domain
Phvul.002G013700	black	5360	O81760.1 RecName: Full=Probable protein phosphatase 2C 63; Short=AtPP2C63 && PF00481:Protein phosphatase 2C
Phvul.002G016100	black	1510	O22176.1 RecName: Full=Probable WRKY transcription factor 15; AltName: Full=WRKY DNA-binding protein 15 && PF03106:WRKY DNA -binding domain|PF10533:Plant zinc cluster domain	transcription factor
Phvul.002G023900	black	2905	Q94A73.2 RecName: Full=BTB/POZ domain-containing protein At5g66560 && PF03000:NPH3 family
Phvul.002G026700	black	1565	Q7XI96.1 RecName: Full=Protein BZR1 homolog 1; Short=OsBZR1; AltName: Full=Protein BRASSINAZOLE-RESISTANT 1 homolog 1 >B8B7S5.1 RecName: Full=Protein BZR1 homolog 1; Short=OsBZR1; AltName: Full=Protein BRASSINAZOLE-RESISTANT 1 homolog 1 && PF05687:BES1/BZR1 plant transcription factor, N-terminal	transcription factor
Phvul.002G027200	black	2225	O23208.3 RecName: Full=Homeobox-leucine zipper protein ATHB-40; AltName: Full=HD-ZIP protein ATHB-40; AltName: Full=Homeodomain transcription factor ATHB-40 && PF00046:Homeobox domain	transcription factor
Phvul.002G033400	black	4418	-
Phvul.002G038300	black	2600	PF06101:Plant protein of unknown function (DUF946)
Phvul.002G039600	black	3685	-
Phvul.002G040100	black	3462	P31687.2 RecName: Full=4-coumarate--CoA ligase 2; Short=4CL 2; AltName: Full=4-coumaroyl-CoA synthase 2; AltName: Full=Clone 4CL16 && PF13193:AMP-binding enzyme C-terminal domain|PF00501:AMP-binding enzyme
Phvul.002G049100	black	4276	-
Phvul.002G049500	black	3444	Q9M0X5.1 RecName: Full=Cysteine-rich receptor-like protein kinase 25; Short=Cysteine-rich RLK25; Flags: Precursor && PF07714:Protein tyrosine kinase|PF01657:Salt stress response/antifungal	protein kinase
Phvul.002G051600	black	4763	Q9QUG2.1 RecName: Full=DNA polymerase kappa; AltName: Full=DINB protein; Short=DINP && PF11799:impB/mucB/samB family C-terminal domain|PF00817:impB/mucB/samB family
Phvul.002G055800	black	1641	Q8VZ91.2 RecName: Full=Ethylene-responsive transcription factor 6; Short=AtERF6; AltName: Full=Ethylene-responsive element-binding factor 6; Short=EREBP-6 && PF00847:AP2 domain	transcription factor
Phvul.002G057300	black	2854	Q8W4K5.1 RecName: Full=VAN3-binding protein; AltName: Full=Protein FORKED 1 && PF05703:Auxin canalisation|PF08458:Plant pleckstrin homology-like region
Phvul.002G058000	black	2150	Q8GWW6.1 RecName: Full=Metalloendoproteinase 4-MMP; Short=At4-MMP; AltName: Full=Matrix metalloproteinase 1; Short=AtMMP1; Flags: Precursor && PF00413:Matrixin|PF01471:Putative peptidoglycan binding domain
Phvul.002G074800	black	6655	P42751.3 RecName: Full=Cyclin-D1-1; AltName: Full=Cyclin-delta-1; Short=Cyclin-d1; AltName: Full=G1/S-specific cyclin-D1-1; Short=CycD1;1 && PF00134:Cyclin, N-terminal domain|PF02984:Cyclin, C-terminal domain
Phvul.002G076200	black	1782	-
Phvul.002G077400	black	2326	O04536.1 RecName: Full=Probable galacturonosyltransferase-like 9; AltName: Full=Like glycosyl transferase 8 && PF01501:Glycosyl transferase family 8
Phvul.002G082700	black	8179	Q9C6L8.1 RecName: Full=Aluminum-activated malate transporter 4; Short=AtALMT4 && PF11744:Aluminium activated malate transporter
Phvul.002G085200	black	4028	PF12906:RING-variant domain|PF12428:Protein of unknown function (DUF3675)
Phvul.002G087000	black	2566	Q9S7P9.1 RecName: Full=SNAP25 homologous protein SNAP33; Short=AtSNAP33; AltName: Full=Snap25a; AltName: Full=Synaptosomal-associated protein SNAP25-like 1; Short=SNAP-25-like protein 1 && -
Phvul.002G089100	black	3382	O49840.1 RecName: Full=Protein kinase 2B, chloroplastic; Flags: Precursor && PF07714:Protein tyrosine kinase	protein kinase
Phvul.002G091200	black	7185	Q7KWX9.1 RecName: Full=Putative exosome complex component rrp40; AltName: Full=Exosome component 3; AltName: Full=Ribosomal RNA-processing protein 40 && PF15985:KH domain
Phvul.002G091400	black	6738	Q9C533.2 RecName: Full=Probable protein S-acyltransferase 22; AltName: Full=Probable palmitoyltransferase At1g69420; AltName: Full=Zinc finger DHHC domain-containing protein At1g69420 && PF01529:DHHC palmitoyltransferase
Phvul.002G097100	black	1767	Q9SRQ1.1 RecName: Full=Cytochrome P450 89A9 && PF00067:Cytochrome P450
Phvul.002G097300	black	2857	Q8GY89.1 RecName: Full=Sulfiredoxin, chloroplastic/mitochondrial; Short=AtSRX; Flags: Precursor && PF02195:ParB-like nuclease domain
Phvul.002G099500	black	2547	P52409.1 RecName: Full=Glucan endo-1,3-beta-glucosidase; AltName: Full=(1->3)-beta-glucan endohydrolase; Short=(1->3)-beta-glucanase; AltName: Full=Beta-1,3-endoglucanase; Flags: Precursor && PF00332:Glycosyl hydrolases family 17|PF07983:X8 domain
Phvul.002G099900	black	741	PF04434:SWIM zinc finger
Phvul.002G101900	black	12912	Q5ZJN0.1 RecName: Full=Asparagine synthetase domain-containing protein 1 && PF13537:Glutamine amidotransferase domain|PF00733:Asparagine synthase
Phvul.002G105100	black	2819	Q8GT75.2 RecName: Full=NEP1-interacting protein 1; AltName: Full=RING-H2 finger protein ATL26 && PF13639:Ring finger domain|PF13441:YMGG-like Gly-zipper
Phvul.002G112500	black	10984	Q8RWL6.1 RecName: Full=Serine/threonine-protein kinase STY17; AltName: Full=Serine/threonine/tyrosine-protein kinase 17 && PF07714:Protein tyrosine kinase	protein kinase
Phvul.002G115800	black	2753	P27450.2 RecName: Full=Probable serine/threonine-protein kinase Cx32, chloroplastic; Flags: Precursor && PF07714:Protein tyrosine kinase	protein kinase
Phvul.002G117300	black	1881	Q84VG6.2 RecName: Full=Pentatricopeptide repeat-containing protein At2g17525, mitochondrial; Flags: Precursor && PF12854:PPR repeat|PF13041:PPR repeat family
Phvul.002G121700	black	2055	-
Phvul.002G140500	black	1647	Q9FIQ5.1 RecName: Full=Protein TORNADO 2; AltName: Full=Protein EKEKO; AltName: Full=TETRASPANIN-1 && PF00335:Tetraspanin family
Phvul.002G141500	black	2280	Q39204.2 RecName: Full=Transcription factor MYC2; Short=AtMYC2; AltName: Full=Basic helix-loop-helix protein 6; Short=AtbHLH6; Short=bHLH 6; AltName: Full=Protein JASMONATE INSENSITIVE 1; AltName: Full=R-homologous Arabidopsis protein 1; Short=RAP-1; AltName: Full=Transcription factor EN 38; AltName: Full=Z-box binding factor 1 protein; AltName: Full=bHLH transcription factor bHLH006; AltName: Fu…	transcription factor
Phvul.002G148600	black	2568	Q6YXH8.2 RecName: Full=Cyclin-D4-1; AltName: Full=G1/S-specific cyclin-D4-1; Short=CycD4;1 && PF00134:Cyclin, N-terminal domain|PF02984:Cyclin, C-terminal domain
Phvul.002G150600	black	3256	Q94C27.1 RecName: Full=F-box protein At1g70590 && PF08238:Sel1 repeat
Phvul.002G151300	black	3103	Q9LNA5.1 RecName: Full=ACT domain-containing protein ACR8; AltName: Full=Protein ACT DOMAIN REPEATS 8 && PF01842:ACT domain
Phvul.002G154800	black	6843	Q9FPR3.1 RecName: Full=Serine/threonine-protein kinase EDR1; AltName: Full=MAPKK kinase EDR1; AltName: Full=Protein ENHANCED DISEASE RESISTANCE 1; Short=AtEDR1; AltName: Full=Serine/threonine/tyrosine-protein kinase 10 && PF07714:Protein tyrosine kinase|PF00989:PAS fold	Resistance protein, protein kinase
Phvul.002G155700	black	4519	PF02186:TFIIE beta subunit core domain
Phvul.002G158800	black	1317	Q9ZU51.2 RecName: Full=E3 ubiquitin-protein ligase RHA2B; AltName: Full=RING-H2 finger A2b; AltName: Full=RING-H2 zinc finger protein RHA2b && PF13639:Ring finger domain
Phvul.002G160600	black	1144	Q9ZVI6.1 RecName: Full=Protein LURP-one-related 8 && PF04525:LURP-one-related
Phvul.002G169600	black	8043	Q6R8G7.2 RecName: Full=Phosphate transporter PHO1 homolog 3; AltName: Full=Protein PHO1 homolog 3; Short=AtPHO1;H3 && PF03105:SPX domain|PF03124:EXS family
Phvul.002G170900	black	2770	PF12428:Protein of unknown function (DUF3675)|PF12906:RING-variant domain
Phvul.002G175200	black	3074	Q9ZSA8.1 RecName: Full=Protein DMR6-LIKE OXYGENASE 1; AltName: Full=2-oxoglutarate (2OG)-Fe(II) oxygenase-like protein DLO1; AltName: Full=Protein SENESCENCE-ASSOCIATED GENE 108; AltName: Full=Salicylate 3-hydroxylase DLO1; Short=S3H DLO1; Short=SA 3-hydroxylase DLO1; Short=Salicylic acid 3-hydroxylase DLO1 && PF14226:non-haem dioxygenase in morphine synthesis N-terminal|PF03171:2OG-Fe(II) oxygen…
Phvul.002G177800	black	3659	PF03763:Remorin, C-terminal region
Phvul.002G180900	black	617	-
Phvul.002G182200	black	4510	Q94B71.1 RecName: Full=Protein OBERON 3 && PF07227:PHD - plant homeodomain finger protein|PF16312:Coiled-coil region of Oberon
Phvul.002G182900	black	3653	Q9LDQ3.3 RecName: Full=Putative cysteine-rich receptor-like protein kinase 35; Short=Cysteine-rich RLK35; Flags: Precursor && PF07714:Protein tyrosine kinase	protein kinase
Phvul.002G184700	black	2726	Q9C9X7.1 RecName: Full=Protein indeterminate-domain 14; Short=AtIDD14; AltName: Full=Transcriptional regulator of starch metabolism IDD14 && -
Phvul.002G189400	black	2875	Q949Z1.1 RecName: Full=Polygalacturonase At1g48100; Short=PG; AltName: Full=Pectinase At1g48100; Flags: Precursor && PF00295:Glycosyl hydrolases family 28
Phvul.002G189600	black	4073	Q6DC64.1 RecName: Full=Methyltransferase-like protein 16; AltName: Full=Methyltransferase 10 domain-containing protein && PF05971:Protein of unknown function (DUF890)
Phvul.002G209800	black	13673	F4KCL7.1 RecName: Full=Outer envelope protein 64, mitochondrial; AltName: Full=Mitochondrial outer membrane protein 64; Short=mtOM64; AltName: Full=Translocon at the outer membrane of chloroplasts 64-V; Short=AtTOC64-V && PF01425:Amidase|PF13414:TPR repeat
Phvul.002G211900	black	627	-
Phvul.002G216100	black	2378	P49295.1 RecName: Full=Glutamyl-tRNA reductase 2, chloroplastic; Short=GluTR; Flags: Precursor && PF00745:Glutamyl-tRNAGlu reductase, dimerisation domain|PF01488:Shikimate / quinate 5-dehydrogenase|PF05201:Glutamyl-tRNAGlu reductase, N-terminal domain
Phvul.002G218000	black	3084	PF01925:Sulfite exporter TauE/SafE
Phvul.002G221100	black	5234	Q8VYN2.1 RecName: Full=Vesicle-associated protein 4-2; AltName: Full=Plant VAP homolog 4-2; Short=AtPVA42; AltName: Full=VAMP-associated protein 4-2 && PF00635:MSP (Major sperm protein) domain
Phvul.002G222100	black	1367	Q8GX77.1 RecName: Full=F-box protein At1g61340 && -
Phvul.002G223000	black	1908	Q9S9T7.2 RecName: Full=Vacuolar protein sorting-associated protein 28 homolog 2 && PF03997:VPS28 protein
Phvul.002G223300	black	2457	Q9LY84.1 RecName: Full=GDSL esterase/lipase At5g14450; AltName: Full=Extracellular lipase At5g14450; Flags: Precursor && PF00657:GDSL-like Lipase/Acylhydrolase
Phvul.002G227300	black	4833	C0LGH3.2 RecName: Full=Probable LRR receptor-like serine/threonine-protein kinase At1g56140; Flags: Precursor && PF07714:Protein tyrosine kinase	protein kinase
Phvul.002G242800	black	5751	Q9C7N2.1 RecName: Full=MACPF domain-containing protein CAD1; AltName: Full=Protein CONSTITUTIVELY ACTIVATED CELL DEATH 1; Short=Protein CAD1 && PF01823:MAC/Perforin domain
Phvul.002G247500	black	3481	PF14365:Domain of unknown function (DUF4409)|PF03080:Domain of unknown function (DUF239)
Phvul.002G257800	black	1579	-
Phvul.002G260100	black	2877	PF04724:Glycosyltransferase family 17
Phvul.002G266600	black	5904	Q9FK88.1 RecName: Full=Alkaline/neutral invertase E, chloroplastic; Short=A/N-INVE; Flags: Precursor && PF12899:Alkaline and neutral invertase
Phvul.002G267800	black	1219	Q9FGF8.1 RecName: Full=Ethylene-responsive transcription factor ABR1; AltName: Full=Protein ABA REPRESSOR 1 && PF00847:AP2 domain	transcription factor
Phvul.002G268500	black	3419	O82515.1 RecName: Full=Probable mannitol dehydrogenase; AltName: Full=NAD-dependent mannitol dehydrogenase && PF08240:Alcohol dehydrogenase GroES-like domain|PF00107:Zinc-binding dehydrogenase
Phvul.002G274500	black	4865	Q9S745.1 RecName: Full=Lipase-like PAD4; AltName: Full=Protein ENHANCED DISEASE SUSCEPTIBILITY 9; AltName: Full=Protein PHYTOALEXIN DEFICIENT 4; Short=AtPAD4 && PF01764:Lipase (class 3)
Phvul.002G274600	black	480	-
Phvul.002G278000	black	5317	Q9JJ50.1 RecName: Full=Hepatocyte growth factor-regulated tyrosine kinase substrate; AltName: Full=SNAP-25-interacting protein Hrs-2 && PF00790:VHS domain|PF03127:GAT domain	protein kinase
Phvul.002G284100	black	1518	-
Phvul.002G286800	black	2866	B0M3E8.2 RecName: Full=Bifunctional UDP-glucose 4-epimerase and UDP-xylose 4-epimerase 1; AltName: Full=UDP-D-xylose 4-epimerase; AltName: Full=UDP-L-arabinose 4-epimerase; AltName: Full=UDP-galactose 4-epimerase 1; AltName: Full=UDP-glucose 4-epimerase 1; Short=PsUGE1 && PF16363:GDP-mannose 4,6 dehydratase
Phvul.002G290900	black	3067	Q9SRE5.1 RecName: Full=Uncharacterized protein At1g76660 && -
Phvul.002G291100	black	4528	-
Phvul.002G291200	black	3004	P42749.2 RecName: Full=Ubiquitin-conjugating enzyme E2 5; AltName: Full=E2 ubiquitin-conjugating enzyme 5; AltName: Full=Ubiquitin carrier protein 5; AltName: Full=Ubiquitin-conjugating enzyme E2-21 kDa 2; AltName: Full=Ubiquitin-protein ligase 5 && PF00179:Ubiquitin-conjugating enzyme
Phvul.002G292700	black	1690	PF05633:Protein of unknown function (DUF793)
Phvul.002G293000	black	2839	P31531.1 RecName: Full=1-aminocyclopropane-1-carboxylate synthase; Short=ACC synthase; AltName: Full=S-adenosyl-L-methionine methylthioadenosine-lyase && PF00155:Aminotransferase class I and II
Phvul.002G293600	black	1659	A0MFL4.2 RecName: Full=Protein LURP-one-related 17 && PF04525:LURP-one-related
Phvul.002G295000	black	2208	PF03417:Acyl-coenzyme A:6-aminopenicillanic acid acyl-transferase
Phvul.002G299200	black	1549	O48723.1 RecName: Full=Patatin-like protein 2; Short=AtPLP2; AltName: Full=Patatin-related phospholipase A IIalpha; Short=pPLAIIa; AltName: Full=Phospholipase A IIA; Short=AtPLAIIA && PF01734:Patatin-like phospholipase
Phvul.002G301800	black	4415	Q9C884.1 RecName: Full=Probable methyltransferase PMT18 && PF03141:Putative S-adenosyl-L-methionine-dependent methyltransferase
Phvul.002G315700	black	1138	-
Phvul.002G321000	black	3721	Q9ZU96.1 RecName: Full=Ankyrin repeat-containing protein At2g01680 && PF13857:Ankyrin repeats (many copies)|PF13962:Domain of unknown function|PF12796:Ankyrin repeats (3 copies)
Phvul.003G007200	black	5082	PF00462:Glutaredoxin|PF00610:Domain found in Dishevelled, Egl-10, and Pleckstrin (DEP)|PF04784:Protein of unknown function, DUF547
Phvul.003G010400	black	2191	Q9SYZ7.1 RecName: Full=UPF0496 protein At4g34320 && PF05055:Protein of unknown function (DUF677)
Phvul.003G011000	black	630	-
Phvul.003G014700	black	3984	Q94B71.1 RecName: Full=Protein OBERON 3 && PF07227:PHD - plant homeodomain finger protein|PF16312:Coiled-coil region of Oberon
Phvul.003G016700	black	4071	Q9LT23.1 RecName: Full=Transcription factor bHLH121; AltName: Full=Basic helix-loop-helix protein 121; Short=AtbHLH121; Short=bHLH 121; AltName: Full=Transcription factor EN 138; AltName: Full=bHLH transcription factor bHLH121 && -	transcription factor
Phvul.003G019800	black	2474	Q9LQU5.1 RecName: Full=Nudix hydrolase 18, mitochondrial; Short=AtNUDT18; Flags: Precursor && PF00293:NUDIX domain
Phvul.003G021700	black	4689	Q8GYA4.3 RecName: Full=Cysteine-rich receptor-like protein kinase 10; Short=Cysteine-rich RLK10; AltName: Full=Receptor-like protein kinase 4; Flags: Precursor && PF00069:Protein kinase domain	protein kinase
Phvul.003G022200	black	9683	-
Phvul.003G025900	black	2783	Q9C540.1 RecName: Full=Probable transmembrane ascorbate ferrireductase 4; AltName: Full=Artb561-4; AltName: Full=Cytochrome b-561D; AltName: Full=Protein b561A.tha6 && PF03188:Eukaryotic cytochrome b561
Phvul.003G026900	black	4602	F4IF99.1 RecName: Full=Probable lipid-A-disaccharide synthase, mitochondrial; AltName: Full=Protein LIPID X B; Short=AtLpxB; Flags: Precursor && PF02684:Lipid-A-disaccharide synthetase
Phvul.003G029700	black	4206	Q9M9C5.1 RecName: Full=Probable leucine-rich repeat receptor-like protein kinase At1g68400; Flags: Precursor && PF08263:Leucine rich repeat N-terminal domain|PF00069:Protein kinase domain	Resistance protein, protein kinase
Phvul.003G030000	black	3924	P0C5E2.3 RecName: Full=LEAF RUST 10 DISEASE-RESISTANCE LOCUS RECEPTOR-LIKE PROTEIN KINASE-like 1.2; AltName: Full=Probable receptor-like serine/threonine-protein kinase LRK10L-1.2; Flags: Precursor && PF00069:Protein kinase domain	Resistance protein, protein kinase
Phvul.003G036900	black	1842	Q9LZD8.1 RecName: Full=UDP-glycosyltransferase 89A2 && PF00201:UDP-glucoronosyl and UDP-glucosyl transferase
Phvul.003G044600	black	4033	PF07837:Formiminotransferase domain, N-terminal subdomain
Phvul.003G047500	black	9226	Q9FXA2.1 RecName: Full=Polyadenylate-binding protein 8; Short=PABP-8; Short=Poly(A)-binding protein 8 && PF00658:Poly-adenylate binding protein, unique domain|PF00076:RNA recognition motif. (a.k.a. RRM, RBD, or RNP domain)
Phvul.003G048800	black	744	-
Phvul.003G053000	black	5008	O80738.1 RecName: Full=Probable alpha,alpha-trehalose-phosphate synthase [UDP-forming] 10; AltName: Full=Trehalose-6-phosphate synthase 10; Short=AtTPS10 && PF02358:Trehalose-phosphatase|PF00982:Glycosyltransferase family 20
Phvul.003G053900	black	1377	P39208.1 RecName: Full=Thermosensitive gluconokinase; AltName: Full=Gluconate kinase 1 && PF01202:Shikimate kinase	protein kinase
Phvul.003G061200	black	3254	PF02713:Domain of unknown function DUF220
Phvul.003G066700	black	632	-
Phvul.003G067900	black	3289	O49840.1 RecName: Full=Protein kinase 2B, chloroplastic; Flags: Precursor && PF07714:Protein tyrosine kinase	protein kinase
Phvul.003G081500	black	6764	Q5XEZ5.1 RecName: Full=Calcium permeable stress-gated cation channel 1; Short=AtCSC1 && PF14703:Cytosolic domain of 10TM putative phosphate transporter|PF02714:Calcium-dependent channel, 7TM region, putative phosphate|PF13967:Late exocytosis, associated with Golgi transport
Phvul.003G081900	black	894	-
Phvul.003G085000	black	3697	Q9M0M5.2 RecName: Full=Scarecrow-like protein 13; Short=AtSCL13; AltName: Full=GRAS family protein 24; Short=AtGRAS-24 && PF03514:GRAS domain family
Phvul.003G092100	black	1251	PF14541:Xylanase inhibitor C-terminal|PF14543:Xylanase inhibitor N-terminal
Phvul.003G092700	black	9152	Q55909.1 RecName: Full=TVP38/TMEM64 family membrane protein slr0305 && PF09335:SNARE associated Golgi protein
Phvul.003G104700	black	3356	O23429.2 RecName: Full=Vesicle-associated membrane protein 724; Short=AtVAMP724; AltName: Full=SYBL1-like protein && PF00957:Synaptobrevin|PF13774:Regulated-SNARE-like domain
Phvul.003G107900	black	1137	P42736.2 RecName: Full=Ethylene-responsive transcription factor RAP2-3; AltName: Full=Cadmium-induced protein AS30; AltName: Full=Ethylene response factor 72; Short=ERF72; AltName: Full=Ethylene-responsive element binding protein; Short=AtEBP; AltName: Full=Protein RELATED TO APETALA2 3; Short=Related to AP2 3 && PF00847:AP2 domain	transcription factor
Phvul.003G108000	black	1150	-
Phvul.003G110200	black	2642	Q8GZ17.2 RecName: Full=COBRA-like protein 7; Flags: Precursor && PF04833:COBRA-like protein
Phvul.003G113500	black	8199	Q0WSF1.2 RecName: Full=Aldehyde dehydrogenase 22A1; AltName: Full=Novel aldehyde dehydrogenase family 22 member A1; Flags: Precursor && PF00171:Aldehyde dehydrogenase family
Phvul.003G114300	black	4034	Q9C522.1 RecName: Full=ATP-citrate synthase beta chain protein 1; Short=ATP-citrate synthase B-1; AltName: Full=ATP-citrate lyase B-1; AltName: Full=Citrate cleavage enzyme B-1 && PF00549:CoA-ligase|PF00285:Citrate synthase
Phvul.003G123500	black	3051	P0CG85.1 RecName: Full=Polyubiquitin; Contains: RecName: Full=Ubiquitin; Flags: Precursor >Q8H159.2 RecName: Full=Polyubiquitin 10; Contains: RecName: Full=Ubiquitin; Flags: Precursor && PF00240:Ubiquitin family
Phvul.003G130400	black	2705	Q8GXZ3.1 RecName: Full=Serine/threonine-protein kinase At5g01020 && PF07714:Protein tyrosine kinase	protein kinase
Phvul.003G137100	black	1847	Q5HZ36.2 RecName: Full=GATA transcription factor 21 && PF00320:GATA zinc finger	transcription factor
Phvul.003G139500	black	1640	Q9SV15.2 RecName: Full=Probable WRKY transcription factor 11; AltName: Full=WRKY DNA-binding protein 11 && PF10533:Plant zinc cluster domain|PF03106:WRKY DNA -binding domain	transcription factor
Phvul.003G139700	black	5317	Q8RXL8.1 RecName: Full=Uncharacterized membrane protein At1g06890 && PF03151:Triose-phosphate Transporter family
Phvul.003G140600	black	3805	Q9SZR3.1 RecName: Full=Protein SMAX1-LIKE 4; Short=AtSMXL4; AltName: Full=Protein HEAT SHOCK PROTEIN-RELATED; Short=AtHSPR && -
Phvul.003G141200	black	3458	Q9LU68.1 RecName: Full=Protein CHLOROPLAST IMPORT APPARATUS 2; Flags: Precursor && PF06203:CCT motif
Phvul.003G150200	black	3778	PF13088:BNR repeat-like domain
Phvul.003G151800	black	2605	Q8S8Q6.1 RecName: Full=Tetraspanin-8 && PF00335:Tetraspanin family
Phvul.003G155200	black	3338	PF12874:Zinc-finger of C2H2 type
Phvul.003G155500	black	3950	Q54ZR7.1 RecName: Full=Signal recognition particle receptor subunit alpha; Short=SR-alpha; Short=Signal recognition particle receptor; AltName: Full=Docking protein alpha; Short=DP-alpha && PF02881:SRP54-type protein, helical bundle domain|PF04086:Signal recognition particle, alpha subunit, N-terminal|PF00448:SRP54-type protein, GTPase domain
Phvul.003G159600	black	6307	Q1EBV7.1 RecName: Full=Sodium/pyruvate cotransporter BASS2, chloroplastic; AltName: Full=Bile acid transporter 1; AltName: Full=Bile acid-sodium symporter family protein 2; Flags: Precursor && PF01758:Sodium Bile acid symporter family
Phvul.003G160900	black	1508	-
Phvul.003G172900	black	2357	-
Phvul.003G174500	black	918	-
Phvul.003G174800	black	600	-
Phvul.003G179300	black	3913	P49592.1 RecName: Full=Protein Dr1 homolog; AltName: Full=Negative cofactor 2-beta homolog; Short=NC2-beta homolog && PF00808:Histone-like transcription factor (CBF/NF-Y) and archaeal histone	transcription factor
Phvul.003G179700	black	381	-
Phvul.003G184600	black	1365	Q9SIK7.1 RecName: Full=Presenilin-like protein At2g29900 && PF01080:Presenilin
Phvul.003G185700	black	5992	-
Phvul.003G188200	black	1832	Q9CA75.1 RecName: Full=Probable xyloglucan 6-xylosyltransferase 5; AltName: Full=Putative glycosyltransferase 5; Short=AtGT5 && PF05637:galactosyl transferase GMA12/MNN10 family
Phvul.003G194000	black	2225	O22137.2 RecName: Full=Pentatricopeptide repeat-containing protein At2g45350, chloroplastic; AltName: Full=Protein CHLORORESPIRATORY REDUCTION 4; Flags: Precursor && PF13041:PPR repeat family|PF01535:PPR repeat
Phvul.003G195500	black	3771	Q39030.2 RecName: Full=Serine/threonine-protein kinase AtPK2/AtPK19; AltName: Full=Ribosomal-protein S6 kinase homolog 2 && PF00069:Protein kinase domain|PF00433:Protein kinase C terminal domain	protein kinase
Phvul.003G198700	black	957	Q9FYL8.1 RecName: Full=Protein NUCLEAR FUSION DEFECTIVE 2; Flags: Precursor && PF14622:Ribonuclease-III-like
Phvul.003G209300	black	4865	Q7XUF4.2 RecName: Full=Cyclin-dependent kinase G-2; Short=CDKG;2 >A2XUW1.1 RecName: Full=Cyclin-dependent kinase G-2; Short=CDKG;2 && PF00069:Protein kinase domain	protein kinase
Phvul.003G210000	black	726	PF13499:EF-hand domain pair|PF13202:EF hand
Phvul.003G214900	black	1119	PF07279:Protein of unknown function (DUF1442)
Phvul.003G218600	black	399	P14009.1 RecName: Full=14 kDa proline-rich protein DC2.15; Flags: Precursor && PF14547:Hydrophobic seed protein
Phvul.003G222500	black	7051	PF14724:Mitochondrial-associated sphingomyelin phosphodiesterase
Phvul.003G224200	black	3355	Q9SEH3.1 RecName: Full=Ras-related protein RABD2c; Short=AtRABD2c; AltName: Full=Ras-related protein Rab1C; Short=AtRab1C && PF00071:Ras family
Phvul.003G225800	black	4251	A2ZAB5.2 RecName: Full=Serine/threonine-protein kinase SAPK3; AltName: Full=Osmotic stress/abscisic acid-activated protein kinase 3; AltName: Full=Protein kinase REK >P0C5D6.1 RecName: Full=Serine/threonine-protein kinase SAPK3; AltName: Full=Osmotic stress/abscisic acid-activated protein kinase 3; AltName: Full=Protein kinase REK && PF00069:Protein kinase domain	protein kinase
Phvul.003G227200	black	2037	Q9FHE4.1 RecName: Full=BOI-related E3 ubiquitin-protein ligase 1; AltName: Full=RING-type E3 ubiquitin transferase BRG1 && PF13920:Zinc finger, C3HC4 type (RING finger)
Phvul.003G229200	black	2879	-
Phvul.003G236400	black	2110	PF12767:Transcriptional regulator of RNA polII, SAGA, subunit
Phvul.003G240200	black	1671	Q9FDW1.1 RecName: Full=Transcription factor MYB44; AltName: Full=Myb-related protein 44; Short=AtMYB44; AltName: Full=Myb-related protein R1; Short=AtMYBR1 && PF00249:Myb-like DNA-binding domain	transcription factor
Phvul.003G241000	black	564	-
Phvul.003G247200	black	5759	Q9FKZ1.1 RecName: Full=Probable disease resistance protein At5g66900 && PF00931:NB-ARC domain	Resistance protein
Phvul.003G247400	black	3104	Q9FKZ0.1 RecName: Full=Probable disease resistance protein At5g66910 && PF00931:NB-ARC domain	Resistance protein
Phvul.003G251100	black	4181	Q12010.1 RecName: Full=Probable vacuolar amino acid transporter YPQ1; AltName: Full=PQ-loop repeat-containing protein 1 && PF04193:PQ loop repeat
Phvul.003G253700	black	7350	Q3MHH6.1 RecName: Full=Pyridine nucleotide-disulfide oxidoreductase domain-containing protein 2 && PF01593:Flavin containing amine oxidoreductase
Phvul.003G260300	black	3946	C0LGS2.1 RecName: Full=Probable LRR receptor-like serine/threonine-protein kinase At4g36180; Flags: Precursor && PF00069:Protein kinase domain|PF13855:Leucine rich repeat|PF08263:Leucine rich repeat N-terminal domain	Resistance protein, protein kinase
Phvul.003G261100	black	2004	-
Phvul.003G263100	black	2017	-
Phvul.003G263800	black	4360	O82485.1 RecName: Full=Oligopeptide transporter 7; Short=AtOPT7 && PF03169:OPT oligopeptide transporter protein
Phvul.003G276900	black	5594	P45168.1 RecName: Full=Spermidine/putrescine-binding periplasmic protein 1; Short=SPBP; Flags: Precursor && PF13343:Bacterial extracellular solute-binding protein
Phvul.003G278700	black	1961	-
Phvul.003G281700	black	483	Q9LI84.2 RecName: Full=Probable calcium-binding protein CML16; AltName: Full=Calmodulin-like protein 16 && PF13499:EF-hand domain pair
Phvul.003G284500	black	3184	Q9SK91.2 RecName: Full=Transcription factor bHLH94; AltName: Full=Basic helix-loop-helix protein 94; Short=AtbHLH94; Short=bHLH 94; AltName: Full=Transcription factor EN 16; AltName: Full=bHLH transcription factor bHLH094 && PF00010:Helix-loop-helix DNA-binding domain	transcription factor
Phvul.003G286100	black	2104	PF00092:von Willebrand factor type A domain|PF17123:RING-like zinc finger
Phvul.003G288700	black	2579	Q8S8F9.1 RecName: Full=Nicotinamidase 1; Short=AtNIC1; AltName: Full=Nicotine deamidase 1 && PF00857:Isochorismatase family
Phvul.003G291800	black	3804	Q9M7Q2.1 RecName: Full=ABSCISIC ACID-INSENSITIVE 5-like protein 7; AltName: Full=ABA-responsive element-binding protein 2; AltName: Full=Abscisic acid responsive elements-binding factor 4; Short=ABRE-binding factor 4; AltName: Full=bZIP transcription factor 38; Short=AtbZIP38 && PF00170:bZIP transcription factor	transcription factor
Phvul.003G293300	black	2929	Q9C899.1 RecName: Full=Feruloyl CoA ortho-hydroxylase 2 && PF14226:non-haem dioxygenase in morphine synthesis N-terminal|PF03171:2OG-Fe(II) oxygenase superfamily
Phvul.003G293800	black	2730	Q9ZQ85.2 RecName: Full=Myb family transcription factor EFM; AltName: Full=Protein EARLY FLOWERING MYB && PF00249:Myb-like DNA-binding domain	transcription factor
Phvul.004G000300	black	6503	Q9FIV6.1 RecName: Full=Protease Do-like 10, mitochondrial; Flags: Precursor && PF13180:PDZ domain|PF13365:Trypsin-like peptidase domain
Phvul.004G000800	black	3682	Q42806.1 RecName: Full=Pyruvate kinase, cytosolic isozyme; Short=PK && PF00224:Pyruvate kinase, barrel domain|PF02887:Pyruvate kinase, alpha/beta domain	protein kinase
Phvul.004G004800	black	3578	Q2MHE4.1 RecName: Full=Serine/threonine-protein kinase HT1; AltName: Full=High leaf temperature protein 1 && PF07714:Protein tyrosine kinase	protein kinase
Phvul.004G017800	black	3211	PF09446:VMA21-like domain
Phvul.004G018200	black	5153	-
Phvul.004G020000	black	3233	Q4F883.1 RecName: Full=Senescence-associated carboxylesterase 101; Flags: Precursor && PF01764:Lipase (class 3)
Phvul.004G034100	black	3118	Q8LCS8.1 RecName: Full=Membrane-anchored ubiquitin-fold protein 2; Short=AtMUB2; Short=Membrane-anchored ub-fold protein 2; AltName: Full=NTGP5 && PF13881:Ubiquitin-2 like Rad60 SUMO-like
Phvul.004G037800	black	5120	Q9LF24.1 RecName: Full=Protein LONGIFOLIA 1; AltName: Full=Protein TON1 RECRUITING MOTIF 2 && PF14309:Domain of unknown function (DUF4378)
Phvul.004G039500	black	2495	Q9SCZ4.1 RecName: Full=Receptor-like protein kinase FERONIA; AltName: Full=Protein SIRENE; Flags: Precursor && PF07714:Protein tyrosine kinase|PF12819:Carbohydrate-binding protein of the ER	protein kinase
Phvul.004G052200	black	1776	P97429.4 RecName: Full=Annexin A4; AltName: Full=Annexin IV; AltName: Full=Annexin-4 && PF00191:Annexin
Phvul.004G063400	black	4879	Q922M5.1 RecName: Full=Cell division cycle-associated 7-like protein; AltName: Full=Transcription factor RAM2 && PF10497:Zinc-finger domain of monoamine-oxidase A repressor R1|PF02791:DDT domain	transcription factor
Phvul.004G064500	black	4800	Q9FF17.1 RecName: Full=Probable dolichyl pyrophosphate Man9GlcNAc2 alpha-1,3-glucosyltransferase; AltName: Full=Asparagine-linked glycosylation protein 6 homolog; AltName: Full=Dol-P-Glc:Man(9)GlcNAc(2)-PP-Dol alpha-1,3-glucosyltransferase; AltName: Full=Dolichyl-P-Glc:Man9GlcNAc2-PP-dolichyl glucosyltransferase && PF03155:ALG6, ALG8 glycosyltransferase family
Phvul.004G067300	black	4669	Q9ZT29.1 RecName: Full=Delta(7)-sterol-C5(6)-desaturase; AltName: Full=Delta(7)-sterol-C5-desaturase; AltName: Full=Delta-7-C-5 sterol desaturase && PF04116:Fatty acid hydroxylase superfamily
Phvul.004G076400	black	1761	P17928.2 RecName: Full=Calmodulin; Short=CaM && PF13499:EF-hand domain pair
Phvul.004G080100	black	1622	-
Phvul.004G080800	black	6264	Q93YX4.1 RecName: Full=5'-adenylylsulfate reductase-like 5; AltName: Full=Adenosine 5'-phosphosulfate reductase-like 5; Short=APR-like 5; Short=AtAPRL5; Flags: Precursor && PF00085:Thioredoxin
Phvul.004G086100	black	4430	Q9CX00.1 RecName: Full=IST1 homolog && PF03398:Regulator of Vps4 activity in the MVB pathway
Phvul.004G092100	black	2374	Q70II3.2 RecName: Full=Ethylene-responsive transcription factor ERF110 && PF00847:AP2 domain	transcription factor
Phvul.004G095000	black	4624	Q75HX5.1 RecName: Full=Tubby-like F-box protein 8; Short=OsTLP8; AltName: Full=Tubby-like F-box protein 1; Short=OsTLP1 && PF00646:F-box domain|PF01167:Tub family
Phvul.004G102800	black	4075	Q9FLV9.1 RecName: Full=S-type anion channel SLAH3; AltName: Full=SLAC1-homolog protein 3 && PF03595:Voltage-dependent anion channel
Phvul.004G107000	black	1795	O03982.1 RecName: Full=Heavy metal-associated isoprenylated plant protein 39; Short=AtHIP39; Flags: Precursor && -
Phvul.004G113700	black	3676	Q8GXT7.1 RecName: Full=Probable prolyl 4-hydroxylase 12; Short=AtP4H12 && -
Phvul.004G122000	black	1236	Q9FJ93.1 RecName: Full=Dehydration-responsive element-binding protein 1D; Short=Protein DREB1D; AltName: Full=C-repeat/dehydration-responsive element-binding factor 4; Short=C-repeat-binding factor 4; Short=CRT/DRE-binding factor 4 && PF00847:AP2 domain
Phvul.004G128100	black	3914	Q9LK03.3 RecName: Full=Proline-rich receptor-like protein kinase PERK2; AltName: Full=Proline-rich extensin-like receptor kinase 2; Short=AtPERK2; AltName: Full=Somatic embryogenesis receptor kinase-like protein && PF07714:Protein tyrosine kinase|PF08263:Leucine rich repeat N-terminal domain	Resistance protein, protein kinase
Phvul.004G135600	black	7644	Q6ZPJ0.2 RecName: Full=Testis-expressed sequence 2 protein && -
Phvul.004G140700	black	3987	Q40392.1 RecName: Full=TMV resistance protein N && PF01582:TIR domain|PF00931:NB-ARC domain	Resistance protein
Phvul.004G148500	black	2223	Q9LE73.1 RecName: Full=Nudix hydrolase 4; Short=AtNUDT4; AltName: Full=ADP-ribose pyrophosphatase; AltName: Full=NADH pyrophosphatase && PF00293:NUDIX domain
Phvul.004G150300	black	3945	O14972.1 RecName: Full=Down syndrome critical region protein 3; AltName: Full=Down syndrome critical region protein A && PF03643:Vacuolar protein sorting-associated protein 26
Phvul.004G157100	black	1831	Q9M886.1 RecName: Full=LOB domain-containing protein 41; AltName: Full=ASYMMETRIC LEAVES 2-like protein 38; Short=AS2-like protein 38 && PF03195:Protein of unknown function DUF260
Phvul.004G162500	black	1065	O82337.1 RecName: Full=Arabinogalactan peptide 16; Short=AG-peptide 16; Flags: Precursor && -
Phvul.004G164000	black	4013	Q9LV48.1 RecName: Full=Proline-rich receptor-like protein kinase PERK1; AltName: Full=Proline-rich extensin-like receptor kinase 1; Short=AtPERK1 && PF07714:Protein tyrosine kinase	protein kinase
Phvul.004G172500	black	5022	Q54I39.1 RecName: Full=IST1-like protein && PF03398:Regulator of Vps4 activity in the MVB pathway
Phvul.004G178600	black	1844	Q2MHE4.1 RecName: Full=Serine/threonine-protein kinase HT1; AltName: Full=High leaf temperature protein 1 && PF07714:Protein tyrosine kinase	protein kinase
Phvul.005G003400	black	2098	Q9SN26.1 RecName: Full=Phytolongin Phyl1.1 && -
Phvul.005G012600	black	3216	Q9FF80.1 RecName: Full=Histone-lysine N-methyltransferase, H3 lysine-9 specific SUVH1; AltName: Full=Histone H3-K9 methyltransferase 1; Short=H3-K9-HMTase 1; AltName: Full=Protein SET DOMAIN GROUP 32; AltName: Full=Suppressor of variegation 3-9 homolog protein 1; Short=Su(var)3-9 homolog protein 1 && PF02182:SAD/SRA domain|PF05033:Pre-SET motif|PF00856:SET domain
Phvul.005G014000	black	3726	Q9LRR4.1 RecName: Full=Putative disease resistance RPP13-like protein 1 && PF00931:NB-ARC domain	Resistance protein
Phvul.005G019300	black	795	-
Phvul.005G025500	black	475	-
Phvul.005G026000	black	806	Q9SRE6.1 RecName: Full=Calcium-binding protein CML38; AltName: Full=Calmodulin-like protein 38 && PF13833:EF-hand domain pair
Phvul.005G029400	black	4164	Q84JL3.1 RecName: Full=E3 ubiquitin-protein ligase SINAT3; AltName: Full=Seven in absentia homolog 3 && PF03145:Seven in absentia protein family
Phvul.005G040000	black	2288	P46665.3 RecName: Full=Homeobox-leucine zipper protein HAT14; AltName: Full=Homeodomain-leucine zipper protein HAT14; Short=HD-ZIP protein 14 && PF00046:Homeobox domain|PF02183:Homeobox associated leucine zipper
Phvul.005G050600	black	2967	PF13414:TPR repeat
Phvul.005G055800	black	1667	-
Phvul.005G057200	black	808	-
Phvul.005G057400	black	1089	-
Phvul.005G061000	black	1816	Q9SQ80.1 RecName: Full=Gibberellin 2-beta-dioxygenase 1; AltName: Full=GA 2-oxidase 1; AltName: Full=Gibberellin 2-beta-hydroxylase 1; AltName: Full=Gibberellin 2-oxidase 1; AltName: Full=Protein SLENDER && PF14226:non-haem dioxygenase in morphine synthesis N-terminal|PF03171:2OG-Fe(II) oxygenase superfamily
Phvul.005G068100	black	5529	PF01699:Sodium/calcium exchanger protein|PF13499:EF-hand domain pair
Phvul.005G071000	black	1058	-
Phvul.005G074700	black	1150	O80340.1 RecName: Full=Ethylene-responsive transcription factor 4; Short=AtERF4; AltName: Full=Ethylene-responsive element-binding factor 4; Short=EREBP-4; AltName: Full=Protein RELATED TO APETALA2 5 && PF00847:AP2 domain	transcription factor
Phvul.005G088100	black	3991	O81832.4 RecName: Full=G-type lectin S-receptor-like serine/threonine-protein kinase At4g27290; Flags: Precursor && PF08276:PAN-like domain|PF01453:D-mannose binding lectin|PF07714:Protein tyrosine kinase|PF00954:S-locus glycoprotein domain	protein kinase
Phvul.005G088200	black	3938	O81832.4 RecName: Full=G-type lectin S-receptor-like serine/threonine-protein kinase At4g27290; Flags: Precursor && PF08276:PAN-like domain|PF11883:Domain of unknown function (DUF3403)|PF00954:S-locus glycoprotein domain|PF07714:Protein tyrosine kinase|PF01453:D-mannose binding lectin	protein kinase
Phvul.005G088600	black	644	Q9LSQ6.1 RecName: Full=Calcium-binding protein PBP1; AltName: Full=KIC-related protein 2; AltName: Full=PINOID-binding protein 1 && PF13833:EF-hand domain pair
Phvul.005G089200	black	2569	Q9LSQ4.1 RecName: Full=Indole-3-acetic acid-amido synthetase GH3.6; AltName: Full=Auxin-responsive GH3-like protein 6; Short=AtGH3-6; AltName: Full=Protein DWARF IN LIGHT 1; Short=DFL-1 && PF03321:GH3 auxin-responsive promoter
Phvul.005G089900	black	1749	Q69VG1.1 RecName: Full=Chitin-inducible gibberellin-responsive protein 1 && PF03514:GRAS domain family
Phvul.005G098700	black	1989	Q9LNC0.1 RecName: Full=Pentatricopeptide repeat-containing protein At1g06270 && -
Phvul.005G099400	black	2120	-
Phvul.005G100600	black	970	-
Phvul.005G100800	black	1490	-
Phvul.005G104200	black	2650	Q6R567.1 RecName: Full=E3 ubiquitin-protein ligase RMA1H1; AltName: Full=Protein RING membrane-anchor 1 homolog 1 && PF00097:Zinc finger, C3HC4 type (RING finger)
Phvul.005G104300	black	2364	Q9SKU6.1 RecName: Full=Pentatricopeptide repeat-containing protein At2g20710, mitochondrial; Flags: Precursor && -
Phvul.005G118000	black	3539	Q9M8S2.1 RecName: Full=Receptor-like kinase LIP2; AltName: Full=Protein LOST IN POLLEN TUBE GUIDANCE 2; Short=AtLIP2 && PF07714:Protein tyrosine kinase	protein kinase
Phvul.005G123400	black	2266	Q9ZQH1.2 RecName: Full=Probable calcium-binding protein CML48; AltName: Full=Calmodulin-like protein 48 && -
Phvul.005G125000	black	1346	Q9ZNU9.1 RecName: Full=Zinc finger A20 and AN1 domain-containing stress-associated protein 3; Short=AtSAP3 && PF01754:A20-like zinc finger|PF01428:AN1-like Zinc finger
Phvul.005G129600	black	915	Q9M7R0.1 RecName: Full=Calcium-binding allergen Ole e 8; AltName: Full=PCA18/PCA23; AltName: Allergen=Ole e 8 && PF13202:EF hand|PF13499:EF-hand domain pair
Phvul.005G146100	black	1953	Q940T5.1 RecName: Full=E3 ubiquitin-protein ligase RDUF2; AltName: Full=RING and DUF1117 domain-containing protein 2; Short=AtRDUF2 && PF14369:zinc-ribbon|PF13639:Ring finger domain|PF06547:Protein of unknown function (DUF1117)
Phvul.005G155900	black	1584	Q9SIT7.1 RecName: Full=Pentatricopeptide repeat-containing protein At2g13600 && PF13041:PPR repeat family|PF01535:PPR repeat
Phvul.005G156300	black	2482	Q9MT28.1 RecName: Full=Threonine synthase, chloroplastic; Short=TS; Flags: Precursor && PF00291:Pyridoxal-phosphate dependent enzyme
Phvul.005G167700	black	3244	Q9LW83.2 RecName: Full=G-type lectin S-receptor-like serine/threonine-protein kinase CES101; AltName: Full=Protein CALLUS EXPRESSION OF RBCS 101; Flags: Precursor && PF07714:Protein tyrosine kinase|PF08276:PAN-like domain|PF11883:Domain of unknown function (DUF3403)|PF00704:Glycosyl hydrolases family 18	protein kinase
Phvul.005G169500	black	3526	Q8S3D1.2 RecName: Full=Transcription factor bHLH68; AltName: Full=Basic helix-loop-helix protein 68; Short=AtbHLH68; Short=bHLH 68; AltName: Full=Transcription factor EN 60; AltName: Full=bHLH transcription factor bHLH068 && -	transcription factor
Phvul.005G181800	black	2097	Q9SAH7.1 RecName: Full=Probable WRKY transcription factor 40; AltName: Full=WRKY DNA-binding protein 40 && PF03106:WRKY DNA -binding domain	transcription factor
Phvul.005G183600	black	3502	Q93ZB2.2 RecName: Full=Ent-kaurene oxidase, chloroplastic; Short=AtKO1; AltName: Full=Cytochrome P450 701A3 && PF00067:Cytochrome P450
Phvul.006G001200	black	3356	-
Phvul.006G019700	black	2507	O22197.1 RecName: Full=Probable E3 ubiquitin-protein ligase RHC1A; AltName: Full=RING-H2 finger C1a; AltName: Full=RING-H2 zinc finger protein RHC1a && PF13639:Ring finger domain|PF14369:zinc-ribbon
Phvul.006G027700	black	3756	Q9FKZ1.1 RecName: Full=Probable disease resistance protein At5g66900 && PF00931:NB-ARC domain|PF05659:Arabidopsis broad-spectrum mildew resistance protein RPW8	Resistance protein
Phvul.006G030400	black	3062	Q94CK9.1 RecName: Full=Protein LATERAL ROOT PRIMORDIUM 1 && PF05142:Domain of unknown function (DUF702)
Phvul.006G033300	black	1097	Q39202.2 RecName: Full=G-type lectin S-receptor-like serine/threonine-protein kinase RLK1; AltName: Full=Receptor-like protein kinase 1; Flags: Precursor && PF00069:Protein kinase domain	protein kinase
Phvul.006G039700	black	2518	Q9LJF5.1 RecName: Full=Double-stranded RNA-binding protein 3; AltName: Full=dsRNA-binding protein 3; Short=AtDRB3 && PF00035:Double-stranded RNA binding motif
Phvul.006G045500	black	186	-
Phvul.006G051000	black	3595	Q9LDH0.1 RecName: Full=Beta-(1,2)-xylosyltransferase && PF04577:Protein of unknown function (DUF563)
Phvul.006G063600	black	3143	O81845.1 RecName: Full=Mitochondrial uncoupling protein 1; Short=AtPUMP1 && PF00153:Mitochondrial carrier protein
Phvul.006G064700	black	3850	Q84L09.1 RecName: Full=GDP-mannose transporter GONST2; AltName: Full=Protein GOLGI NUCLEOTIDE SUGAR TRANSPORTER 2 && PF03151:Triose-phosphate Transporter family
Phvul.006G072800	black	3993	Q9FGH4.1 RecName: Full=Glucan endo-1,3-beta-glucosidase 9; AltName: Full=(1->3)-beta-glucan endohydrolase 9; Short=(1->3)-beta-glucanase 9; AltName: Full=Beta-1,3-endoglucanase 9; Short=Beta-1,3-glucanase 9; Flags: Precursor && PF07983:X8 domain|PF00332:Glycosyl hydrolases family 17
Phvul.006G082700	black	2968	Q8VYR0.1 RecName: Full=Calcium uniporter protein 5, mitochondrial; Flags: Precursor && PF04678:Mitochondrial calcium uniporter
Phvul.006G088900	black	3547	P48490.1 RecName: Full=Serine/threonine-protein phosphatase PP1 && PF16891:Serine-threonine protein phosphatase N-terminal domain|PF00149:Calcineurin-like phosphoesterase
Phvul.006G093300	black	3063	O04034.1 RecName: Full=Cation/calcium exchanger 5; AltName: Full=Protein CATION EXCHANGER 11 && PF01699:Sodium/calcium exchanger protein
Phvul.006G095100	black	1235	PF11250:Fantastic Four meristem regulator
Phvul.006G095300	black	4198	Q3ECP7.2 RecName: Full=Sugar transporter ERD6-like 5 && PF00083:Sugar (and other) transporter
Phvul.006G107400	black	1826	Q8LB81.1 RecName: Full=GDSL esterase/lipase At5g33370; AltName: Full=Extracellular lipase At5g33370; Flags: Precursor && PF00657:GDSL-like Lipase/Acylhydrolase
Phvul.006G107800	black	1969	Q9SRT0.1 RecName: Full=U-box domain-containing protein 9; AltName: Full=Plant U-box protein 9 && PF04564:U-box domain
Phvul.006G109400	black	3985	Q66GQ2.2 RecName: Full=Uncharacterized protein At5g41620 && -
Phvul.006G110900	black	4176	Q6I581.1 RecName: Full=Jasmonic acid-amido synthetase JAR1; AltName: Full=Auxin-responsive GH3-like protein 5; Short=OsGH3-5; AltName: Full=Indole-3-acetic acid-amido synthetase GH3.5; AltName: Full=Jasmonate-amino acid synthetase JAR1; AltName: Full=Protein JASMONATE RESISTANT 1; Short=OsJAR1 && PF03321:GH3 auxin-responsive promoter
Phvul.006G114100	black	755	Q1ECI2.1 RecName: Full=Ethylene-responsive transcription factor ERF023 && PF00847:AP2 domain	transcription factor
Phvul.006G118900	black	1171	Q9C8Z9.1 RecName: Full=Transcription factor bHLH148; AltName: Full=ATBS1 interacting factor 2; AltName: Full=Basic helix-loop-helix protein 148; Short=AtbHLH148; Short=bHLH 148; AltName: Full=Transcription factor EN 143; AltName: Full=bHLH transcription factor bHLH148 && -	transcription factor
Phvul.006G121200	black	2517	Q9LNF4.2 RecName: Full=Probable protein phosphatase 2C 13; Short=AtPP2C13 && PF00481:Protein phosphatase 2C
Phvul.006G125700	black	1888	Q9SVG3.1 RecName: Full=Berberine bridge enzyme-like 21; Short=AtBBE-like 21; Flags: Precursor && PF01565:FAD binding domain|PF08031:Berberine and berberine like
Phvul.006G132600	black	2544	Q9SSQ4.1 RecName: Full=Protein FAR1-RELATED SEQUENCE 6 && PF03101:FAR1 DNA-binding domain|PF10551:MULE transposase domain
Phvul.006G141700	black	3708	Q9M0M5.2 RecName: Full=Scarecrow-like protein 13; Short=AtSCL13; AltName: Full=GRAS family protein 24; Short=AtGRAS-24 && PF03514:GRAS domain family
Phvul.006G148600	black	1386	O65451.1 RecName: Full=Probable F-box protein At4g22030 && PF14476:Petal formation-expressed
Phvul.006G149400	black	4339	Q39366.1 RecName: Full=Putative lactoylglutathione lyase; AltName: Full=Aldoketomutase; AltName: Full=Glyoxalase I; Short=Glx I; AltName: Full=Ketone-aldehyde mutase; AltName: Full=Methylglyoxalase; AltName: Full=S-D-lactoylglutathione methylglyoxal lyase && PF00903:Glyoxalase/Bleomycin resistance protein/Dioxygenase superfamily	Resistance protein
Phvul.006G152000	black	4234	Q0WRJ2.1 RecName: Full=3-dehydrosphinganine reductase TSC10A; AltName: Full=3-ketodihydrosphingosine reductase; Short=KDS reductase; AltName: Full=3-ketosphinganine reductase && PF00106:short chain dehydrogenase
Phvul.006G167700	black	4657	A9LIW2.2 RecName: Full=CSC1-like protein ERD4; AltName: Full=Protein EARLY-RESPONSIVE TO DEHYDRATION STRESS 4 && PF02714:Calcium-dependent channel, 7TM region, putative phosphate|PF14703:Cytosolic domain of 10TM putative phosphate transporter|PF13967:Late exocytosis, associated with Golgi transport
Phvul.006G170200	black	2172	P26413.1 RecName: Full=Heat shock 70 kDa protein && PF00012:Hsp70 protein
Phvul.006G180100	black	3742	-
Phvul.006G183100	black	1734	Q40477.1 RecName: Full=Ethylene-responsive transcription factor 4; AltName: Full=Ethylene-responsive element-binding factor 3; Short=EREBP-3; AltName: Full=Ethylene-responsive element-binding factor 4 homolog; AltName: Full=NtERF3 && PF00847:AP2 domain	transcription factor
Phvul.006G183200	black	504	Q94ID6.1 RecName: Full=Ethylene-responsive transcription factor 12; Short=AtERF12; AltName: Full=Ethylene-responsive element-binding factor 12; Short=EREBP-12 && PF00847:AP2 domain	transcription factor
Phvul.006G185100	black	5525	PF04765:Protein of unknown function (DUF616)
Phvul.006G186300	black	1494	Q41112.1 RecName: Full=Stress-related protein; AltName: Full=PvSRP && PF05755:Rubber elongation factor protein (REF)
Phvul.006G194300	black	3638	Q9SXB8.3 RecName: Full=G-type lectin S-receptor-like serine/threonine-protein kinase At1g11330; Flags: Precursor && PF08276:PAN-like domain|PF00954:S-locus glycoprotein domain|PF07714:Protein tyrosine kinase|PF01453:D-mannose binding lectin	protein kinase
Phvul.006G195900	black	1903	-
Phvul.006G199500	black	1806	Q7Y214.1 RecName: Full=Transcription factor GTE7; AltName: Full=Bromodomain-containing protein GTE7; AltName: Full=Protein GLOBAL TRANSCRIPTION FACTOR GROUP E7 && PF17035:Bromodomain extra-terminal - transcription regulation|PF00439:Bromodomain	transcription factor
Phvul.006G199600	black	240	-
Phvul.006G204800	black	2069	Q7F0J0.1 RecName: Full=Probable calcium-binding protein CML13; AltName: Full=Calmodulin-like protein 13 && PF13499:EF-hand domain pair
Phvul.006G208800	black	8941	F4KAK5.1 RecName: Full=Phosphatidylserine decarboxylase proenzyme 2; Contains: RecName: Full=Phosphatidylserine decarboxylase 2 beta chain; Contains: RecName: Full=Phosphatidylserine decarboxylase 2 alpha chain && PF13499:EF-hand domain pair|PF02666:Phosphatidylserine decarboxylase
Phvul.006G210400	black	2601	-
Phvul.006G210900	black	1049	-
Phvul.006G211100	black	730	-
Phvul.007G001800	black	386	PF14368:Probable lipid transfer
Phvul.007G007000	black	1786	-
Phvul.007G011900	black	1316	B9HTK2.1 RecName: Full=CASP-like protein 4C2; Short=PtCASPL4C2 && PF04535:Domain of unknown function (DUF588)
Phvul.007G013100	black	511	-
Phvul.007G022600	black	1302	Q6NLG7.1 RecName: Full=Replication protein A 14 kDa subunit B; Short=AtRPA14B; AltName: Full=Replication factor A protein 3B; AltName: Full=Replication protein A 3B && PF08661:Replication factor A protein 3
Phvul.007G023600	black	2027	Q8S9H7.1 RecName: Full=Transcription factor DIVARICATA && PF00249:Myb-like DNA-binding domain	transcription factor
Phvul.007G026500	black	2490	Q8L7U7.1 RecName: Full=ACD11 homolog protein; AltName: Full=Probable ceramide-1-phosphate transfer protein && PF08718:Glycolipid transfer protein (GLTP)
Phvul.007G026700	black	877	-
Phvul.007G031100	black	4146	Q9C6K9.1 RecName: Full=LEAF RUST 10 DISEASE-RESISTANCE LOCUS RECEPTOR-LIKE PROTEIN KINASE-like 1.1; AltName: Full=Probable receptor-like serine/threonine-protein kinase LRK10L-1.1; Flags: Precursor && PF07714:Protein tyrosine kinase	Resistance protein, protein kinase
Phvul.007G031800	black	4415	O23617.2 RecName: Full=Alpha,alpha-trehalose-phosphate synthase [UDP-forming] 5; AltName: Full=Trehalose-6-phosphate synthase 5; Short=AtTPS5 && PF00982:Glycosyltransferase family 20|PF02358:Trehalose-phosphatase
Phvul.007G035100	black	3304	-
Phvul.007G035500	black	1233	PF14009:Domain of unknown function (DUF4228)
Phvul.007G036500	black	1509	Q9ZU38.1 RecName: Full=Probable ribose-5-phosphate isomerase 2; AltName: Full=Phosphoriboisomerase 2 && PF06026:Ribose 5-phosphate isomerase A (phosphoriboisomerase A)
Phvul.007G040700	black	3707	Q9C6D2.1 RecName: Full=Methylthioribose kinase; Short=AtMTK; Short=MTR kinase && PF01636:Phosphotransferase enzyme family	protein kinase
Phvul.007G042800	black	3208	O81760.1 RecName: Full=Probable protein phosphatase 2C 63; Short=AtPP2C63 && PF00481:Protein phosphatase 2C
Phvul.007G044300	black	6504	O80970.1 RecName: Full=BTB/POZ domain-containing protein NPY2; AltName: Full=Protein NAKED PINS IN YUC MUTANTS 2 && PF00651:BTB/POZ domain|PF03000:NPH3 family
Phvul.007G046700	black	1536	-
Phvul.007G050200	black	3273	Q9T0J1.1 RecName: Full=Cysteine-rich receptor-like protein kinase 26; Short=Cysteine-rich RLK26; Flags: Precursor && PF01657:Salt stress response/antifungal|PF07714:Protein tyrosine kinase	protein kinase
Phvul.007G052600	black	2226	P0CG85.1 RecName: Full=Polyubiquitin; Contains: RecName: Full=Ubiquitin; Flags: Precursor >Q8H159.2 RecName: Full=Polyubiquitin 10; Contains: RecName: Full=Ubiquitin; Flags: Precursor && PF00240:Ubiquitin family
Phvul.007G055100	black	6146	Q94AZ2.2 RecName: Full=Sugar transport protein 13; AltName: Full=Hexose transporter 13; AltName: Full=Multicopy suppressor of snf4 deficiency protein 1 && PF00083:Sugar (and other) transporter
Phvul.007G064600	black	1486	Q0ZPV7.1 RecName: Full=Carboxylesterase 1; Short=AeCXE1 && PF07859:alpha/beta hydrolase fold
Phvul.007G066500	black	606	Q9FJ93.1 RecName: Full=Dehydration-responsive element-binding protein 1D; Short=Protein DREB1D; AltName: Full=C-repeat/dehydration-responsive element-binding factor 4; Short=C-repeat-binding factor 4; Short=CRT/DRE-binding factor 4 && PF00847:AP2 domain
Phvul.007G073500	black	2110	Q9FYR7.1 RecName: Full=Scarecrow-like protein 8; Short=AtSCL8; AltName: Full=GRAS family protein 30; Short=AtGRAS-30 && PF03514:GRAS domain family
Phvul.007G074700	black	543	O03982.1 RecName: Full=Heavy metal-associated isoprenylated plant protein 39; Short=AtHIP39; Flags: Precursor && -
Phvul.007G074900	black	327	Q9LTE3.1 RecName: Full=Heavy metal-associated isoprenylated plant protein 12; Short=AtHIP12; Flags: Precursor && -
Phvul.007G075000	black	1321	O03982.1 RecName: Full=Heavy metal-associated isoprenylated plant protein 39; Short=AtHIP39; Flags: Precursor && PF00403:Heavy-metal-associated domain
Phvul.007G079900	black	3802	Q75HX5.1 RecName: Full=Tubby-like F-box protein 8; Short=OsTLP8; AltName: Full=Tubby-like F-box protein 1; Short=OsTLP1 && PF01167:Tub family|PF00646:F-box domain
Phvul.007G080200	black	2304	PF05633:Protein of unknown function (DUF793)
Phvul.007G085500	black	3910	Q8VYI1.1 RecName: Full=Sphinganine C4-monooxygenase 1; AltName: Full=Sphingoid C4-hydroxylase 1; AltName: Full=Sphingoid base hydroxylase 1 && PF04116:Fatty acid hydroxylase superfamily
Phvul.007G093400	black	2396	Q9C7C1.1 RecName: Full=Tetraspanin-6 && PF00335:Tetraspanin family
Phvul.007G105900	black	415	-
Phvul.007G108300	black	5515	Q4FE47.1 RecName: Full=Putative E3 ubiquitin-protein ligase XBAT35; AltName: Full=Ankyrin repeat domain and RING finger-containing protein XBAT35; AltName: Full=Protein XB3 homolog 5 && PF12796:Ankyrin repeats (3 copies)|PF13920:Zinc finger, C3HC4 type (RING finger)
Phvul.007G110900	black	7718	Q43117.1 RecName: Full=Pyruvate kinase isozyme A, chloroplastic; Flags: Precursor && PF02887:Pyruvate kinase, alpha/beta domain|PF00224:Pyruvate kinase, barrel domain	protein kinase
Phvul.007G116000	black	2740	Q6NPT8.1 RecName: Full=F-box protein PP2-B1; AltName: Full=Protein PHLOEM PROTEIN 2-LIKE B1; Short=AtPP2-B1; AltName: Full=SKP1-interacting partner 21 && PF14299:Phloem protein 2|PF00646:F-box domain
Phvul.007G121500	black	1404	Q9SPK4.1 RecName: Full=Phosphoenolpyruvate carboxylase kinase 1; Short=AtPPCK1 && PF00069:Protein kinase domain	protein kinase
Phvul.007G127600	black	7332	P48489.2 RecName: Full=Serine/threonine-protein phosphatase PP1 && PF00149:Calcineurin-like phosphoesterase|PF16891:Serine-threonine protein phosphatase N-terminal domain
Phvul.007G128700	black	4037	Q8L7R5.1 RecName: Full=CASP-like protein 5B3; Short=AtCASPL5B3 && PF04535:Domain of unknown function (DUF588)
Phvul.007G135900	black	764	Q9FKG2.1 RecName: Full=Ethylene-responsive transcription factor ERF107 && PF00847:AP2 domain	transcription factor
Phvul.007G139000	black	2932	Q4QSC8.1 RecName: Full=Shugoshin-1; AltName: Full=ZmSGO1 && -
Phvul.007G156200	black	4482	Q8GT73.2 RecName: Full=Transcription factor bHLH119; AltName: Full=Basic helix-loop-helix protein 119; Short=AtbHLH119; Short=bHLH 119; AltName: Full=Transcription factor EN 104; AltName: Full=bHLH transcription factor bHLH119 && PF00010:Helix-loop-helix DNA-binding domain	transcription factor
Phvul.007G158100	black	2919	-
Phvul.007G158400	black	3953	Q9LFF9.1 RecName: Full=Soluble inorganic pyrophosphatase 4; AltName: Full=Pyrophosphate phospho-hydrolase 4; Short=PPase 4 && PF00719:Inorganic pyrophosphatase
Phvul.007G159000	black	853	Q9SLD4.1 RecName: Full=Zinc finger protein ZAT11 && PF13912:C2H2-type zinc finger
Phvul.007G162200	black	12558	Q9Z1A9.2 RecName: Full=TBC1 domain family member 8; AltName: Full=BUB2-like protein 1; AltName: Full=Vascular Rab-GAP/TBC-containing protein && PF00566:Rab-GTPase-TBC domain
Phvul.007G166200	black	3253	Q570C0.2 RecName: Full=Protein TRANSPORT INHIBITOR RESPONSE 1; AltName: Full=Weak ethylene-insensitive protein 1 && PF12937:F-box-like
Phvul.007G167100	black	3495	F4JI46.1 RecName: Full=Rho GTPase-activating protein 2; AltName: Full=Rho-type GTPase-activating protein 2 && PF00620:RhoGAP domain
Phvul.007G169300	black	5396	Q9M8J9.1 RecName: Full=BTB/POZ and MATH domain-containing protein 2; AltName: Full=Protein BTB-POZ AND MATH DOMAIN 2; Short=AtBPM2 && PF00651:BTB/POZ domain
Phvul.007G175400	black	821	Q9S744.1 RecName: Full=Calmodulin-like protein 9; Short=AtCaM-9 && PF13499:EF-hand domain pair
Phvul.007G194400	black	3274	Q9SJW9.1 RecName: Full=CDT1-like protein a, chloroplastic; Short=AtCDT1a; Flags: Precursor && PF08839:DNA replication factor CDT1 like|PF16679:DNA replication factor Cdt1 C-terminal domain
Phvul.007G197400	black	6320	Q9XFR5.1 RecName: Full=Serine/arginine-rich splicing factor SR30; Short=At-SR30; Short=At-SRp30; Short=AtSR30; AltName: Full=SF2/ASF-like splicing modulator Srp30; AltName: Full=Serine-arginine rich RNA binding protein 30 && PF00076:RNA recognition motif. (a.k.a. RRM, RBD, or RNP domain)
Phvul.007G201300	black	2052	-
Phvul.007G206600	black	1852	Q9M263.1 RecName: Full=Germin-like protein subfamily 2 member 4; Flags: Precursor && PF00190:Cupin
Phvul.007G211300	black	3013	Q3EAF9.1 RecName: Full=Probable protein phosphatase 2C 49; Short=AtPP2C49 && PF00481:Protein phosphatase 2C
Phvul.007G211800	black	1765	Q9LDE1.1 RecName: Full=Transcription factor MYB108; AltName: Full=Myb-related protein 108; Short=AtMYB108; AltName: Full=Protein BOTRYTIS-SUSCEPTIBLE 1 && PF00249:Myb-like DNA-binding domain	transcription factor
Phvul.007G215600	black	3449	PF01764:Lipase (class 3)
Phvul.007G215800	black	4034	P27898.1 RecName: Full=Myb-related protein P && PF00249:Myb-like DNA-binding domain
Phvul.007G216200	black	579	PF05553:Cotton fibre expressed protein
Phvul.007G216700	black	953	-
Phvul.007G217500	black	3871	A7PZL3.1 RecName: Full=Probable polygalacturonase; Short=PG; AltName: Full=Pectinase && PF00295:Glycosyl hydrolases family 28
Phvul.007G218700	black	988	P32292.1 RecName: Full=Indole-3-acetic acid-induced protein ARG2 && PF03242:Late embryogenesis abundant protein
Phvul.007G226100	black	2966	Q9SCP9.1 RecName: Full=Vacuolar protein-sorting-associated protein 37 homolog 1; Short=AtVPS37-1; AltName: Full=ESCRT-I complex subunit VPS37 homolog 1 && PF07200:Modifier of rudimentary (Mod(r)) protein
Phvul.007G228900	black	1552	Q9SJM6.1 RecName: Full=Zinc finger A20 and AN1 domain-containing stress-associated protein 4; Short=AtSAP4 && PF01428:AN1-like Zinc finger|PF01754:A20-like zinc finger
Phvul.007G229500	black	907	Q9SR72.1 RecName: Full=Germin-like protein subfamily 3 member 2; Flags: Precursor && PF00190:Cupin
Phvul.007G231300	black	2194	Q6NM73.1 RecName: Full=Cysteine-rich repeat secretory protein 3; AltName: Full=Plasmodesmata-located protein 2; Short=PDLP2; Flags: Precursor && PF01657:Salt stress response/antifungal
Phvul.007G232900	black	27025	Q84LK0.1 RecName: Full=DNA mismatch repair protein MSH1, mitochondrial; Short=AtMSH1; AltName: Full=MutS protein homolog 1; AltName: Full=Protein CHLOROPLAST MUTATOR; Flags: Precursor && PF00488:MutS domain V|PF01624:MutS domain I
Phvul.007G241600	black	1155	Q40478.1 RecName: Full=Ethylene-responsive transcription factor 5; AltName: Full=Ethylene-responsive element-binding factor 4; Short=EREBP-4; AltName: Full=Ethylene-responsive element-binding factor 5 homolog; AltName: Full=NtERF4 && PF00847:AP2 domain	transcription factor
Phvul.007G245700	black	2468	Q9ZSB1.2 RecName: Full=Subtilisin-like protease SBT3.10; AltName: Full=Subtilase subfamily 3 member 10; Short=AtSBT3.10; Flags: Precursor && PF05922:Peptidase inhibitor I9
Phvul.007G246000	black	2299	-
Phvul.007G252200	black	14514	Q9C0X8.1 RecName: Full=Putative ribosomal RNA-processing protein 12 && PF08161:NUC173 domain
Phvul.007G253700	black	2655	P26690.1 RecName: Full=NAD(P)H-dependent 6'-deoxychalcone synthase && PF00248:Aldo/keto reductase family
Phvul.007G267700	black	1699	Q84TG3.1 RecName: Full=E3 ubiquitin-protein ligase PUB23; AltName: Full=Plant U-box protein 23; AltName: Full=U-box domain-containing protein 23 && PF04564:U-box domain
Phvul.007G268800	black	1216	Q9FNH6.1 RecName: Full=NDR1/HIN1-Like protein 3 && -
Phvul.007G268900	black	1750	Q9FNH6.1 RecName: Full=NDR1/HIN1-Like protein 3 && PF03168:Late embryogenesis abundant protein
Phvul.007G269300	black	1703	Q766C2.1 RecName: Full=Aspartic proteinase nepenthesin-2; AltName: Full=Nepenthesin-II; Flags: Precursor && PF14543:Xylanase inhibitor N-terminal|PF14541:Xylanase inhibitor C-terminal
Phvul.007G276400	black	1787	P08688.1 RecName: Full=Albumin-2; AltName: Full=PA2 [Pisum sativum] && -
Phvul.008G010600	black	2256	P52409.1 RecName: Full=Glucan endo-1,3-beta-glucosidase; AltName: Full=(1->3)-beta-glucan endohydrolase; Short=(1->3)-beta-glucanase; AltName: Full=Beta-1,3-endoglucanase; Flags: Precursor && PF00332:Glycosyl hydrolases family 17|PF07983:X8 domain
Phvul.008G012900	black	2015	-
Phvul.008G017400	black	3815	Q9LRT1.1 RecName: Full=Probably inactive leucine-rich repeat receptor-like protein kinase At3g28040; Flags: Precursor && PF08263:Leucine rich repeat N-terminal domain|PF13855:Leucine rich repeat|PF00069:Protein kinase domain	Resistance protein, protein kinase
Phvul.008G021900	black	3276	Q6P301.1 RecName: Full=Protein YIF1B; AltName: Full=YIP1-interacting factor homolog B && PF03878:YIF1
Phvul.008G029500	black	1565	Q3E8W4.1 RecName: Full=Receptor-like protein kinase ANXUR2; Flags: Precursor && PF07714:Protein tyrosine kinase	protein kinase
Phvul.008G030100	black	1306	Q3E8W4.1 RecName: Full=Receptor-like protein kinase ANXUR2; Flags: Precursor && PF07714:Protein tyrosine kinase	protein kinase
Phvul.008G033300	black	5609	Q8L9Y0.2 RecName: Full=Serine carboxypeptidase-like 25; Flags: Precursor && PF00450:Serine carboxypeptidase
Phvul.008G036700	black	4222	-
Phvul.008G046200	black	4927	Q8GZ43.1 RecName: Full=RanBP2-type zinc finger protein At1g67325 && PF00641:Zn-finger in Ran binding protein and others
Phvul.008G054700	black	3728	Q93Y38.1 RecName: Full=GDT1-like protein 3; Flags: Precursor && PF01169:Uncharacterized protein family UPF0016
Phvul.008G057900	black	1237	P46519.1 RecName: Full=Desiccation protectant protein Lea14 homolog && PF03168:Late embryogenesis abundant protein
Phvul.008G059700	black	3733	A7PZL3.1 RecName: Full=Probable polygalacturonase; Short=PG; AltName: Full=Pectinase && PF00295:Glycosyl hydrolases family 28
Phvul.008G060000	black	1900	Q9FLW0.1 RecName: Full=Probable receptor-like protein kinase At5g24010; Flags: Precursor && PF12819:Carbohydrate-binding protein of the ER	protein kinase
Phvul.008G060300	black	1583	Q9SI09.1 RecName: Full=Probable E3 ubiquitin-protein ligase XERICO && PF13639:Ring finger domain
Phvul.008G076200	black	3434	Q8GWT5.1 RecName: Full=Protein cornichon homolog 3 && PF03311:Cornichon protein
Phvul.008G076700	black	1585	Q40316.1 RecName: Full=Vestitone reductase && PF01370:NAD dependent epimerase/dehydratase family
Phvul.008G079700	black	2587	PF08263:Leucine rich repeat N-terminal domain|PF13855:Leucine rich repeat	Resistance protein
Phvul.008G081900	black	3488	-
Phvul.008G082600	black	8374	-
Phvul.008G083500	black	3024	Q9LPC4.1 RecName: Full=Pentatricopeptide repeat-containing protein At1g01970 && -
Phvul.008G098100	black	3196	P48621.1 RecName: Full=Omega-3 fatty acid desaturase, chloroplastic; Flags: Precursor && PF11960:Domain of unknown function (DUF3474)|PF00487:Fatty acid desaturase
Phvul.008G098300	black	2556	O80450.1 RecName: Full=Trihelix transcription factor GT-3b; AltName: Full=Transcription factor GT-1-like; AltName: Full=Trihelix DNA-binding protein GT-3b && PF13837:Myb/SANT-like DNA-binding domain	transcription factor
Phvul.008G112900	black	942	PF14368:Probable lipid transfer
Phvul.008G123700	black	3151	Q8GXU5.1 RecName: Full=Protein SULFUR DEFICIENCY-INDUCED 1; Short=AtSDI1 && PF13414:TPR repeat
Phvul.008G131100	black	1319	Q2V6J9.1 RecName: Full=UDP-glucose flavonoid 3-O-glucosyltransferase 7; AltName: Full=Flavonol 3-O-glucosyltransferase 7; Short=FaGT7 && PF00201:UDP-glucoronosyl and UDP-glucosyl transferase
Phvul.008G132800	black	3751	Q9SV68.1 RecName: Full=Putative quinone-oxidoreductase homolog, chloroplastic && PF13602:Zinc-binding dehydrogenase|PF08240:Alcohol dehydrogenase GroES-like domain
Phvul.008G134700	black	4804	F4K1R2.1 RecName: Full=Adenylylsulfatase HINT3; AltName: Full=Histidine triad nucleotide-binding protein 3 && PF01230:HIT domain
Phvul.008G147700	black	3110	Q9LY84.1 RecName: Full=GDSL esterase/lipase At5g14450; AltName: Full=Extracellular lipase At5g14450; Flags: Precursor && PF00657:GDSL-like Lipase/Acylhydrolase
Phvul.008G158700	black	4778	Q9LYE3.2 RecName: Full=Protein ANTI-SILENCING 1; AltName: Full=Protein INCREASE IN BONSAI METHYLATION 2; AltName: Full=Protein SHOOT GROWTH 1 && PF01426:BAH domain
Phvul.008G162300	black	1880	Q7Y1X1.1 RecName: Full=Esterase; AltName: Full=Early nodule-specific protein homolog; AltName: Full=Latex allergen Hev b 13; AltName: Allergen=Hev b 13; Flags: Precursor && PF00657:GDSL-like Lipase/Acylhydrolase
Phvul.008G175800	black	1380	Q9ZPE7.1 RecName: Full=Protein EXORDIUM; Flags: Precursor && PF04674:Phosphate-induced protein 1 conserved region
Phvul.008G176000	black	1066	Q9ZPE7.1 RecName: Full=Protein EXORDIUM; Flags: Precursor && PF04674:Phosphate-induced protein 1 conserved region
Phvul.008G179400	black	1288	-
Phvul.008G180200	black	7145	Q8H103.1 RecName: Full=Glucose-6-phosphate isomerase 1, chloroplastic; Short=GPI 1; AltName: Full=Phosphoglucose isomerase 1; Short=PGI 1; AltName: Full=Phosphohexose isomerase; Short=PHI; Flags: Precursor && PF00342:Phosphoglucose isomerase
Phvul.008G190100	black	465	Q9SI09.1 RecName: Full=Probable E3 ubiquitin-protein ligase XERICO && PF13639:Ring finger domain
Phvul.008G192900	black	4450	Q9SJG2.1 RecName: Full=Probable receptor-like protein kinase At2g42960 && PF00069:Protein kinase domain	protein kinase
Phvul.008G200000	black	2518	Q9M1J1.1 RecName: Full=Mitochondrial fission 1 protein A; AltName: Full=FIS1 homolog A; Short=AtFIS1a; AltName: Full=Protein BIGYIN 1 && PF14852:Fis1 N-terminal tetratricopeptide repeat|PF14853:Fis1 C-terminal tetratricopeptide repeat
Phvul.008G207300	black	1232	Q9SJ52.1 RecName: Full=Protein YLS9; AltName: Full=Protein NDR1/HIN1-LIKE 10; Short=AtNHL10; AltName: Full=Protein YELLOW-LEAF-SPECIFIC GENE 9 && PF03168:Late embryogenesis abundant protein
Phvul.008G208000	black	1617	Q9ZS34.1 RecName: Full=Geranylgeranyl diphosphate reductase, chloroplastic; AltName: Full=Geranylgeranyl reductase; Flags: Precursor && PF01494:FAD binding domain
Phvul.008G211300	black	2181	-
Phvul.008G213800	black	1348	P24157.1 RecName: Full=1-aminocyclopropane-1-carboxylate oxidase 4; Short=ACC oxidase 4; AltName: Full=Ethylene-forming enzyme; Short=EFE; AltName: Full=Protein pHTOM5 && PF03171:2OG-Fe(II) oxygenase superfamily|PF14226:non-haem dioxygenase in morphine synthesis N-terminal
Phvul.008G219700	black	843	Q94AR4.1 RecName: Full=Polyadenylate-binding protein-interacting protein 2; Short=PABP-interacting protein 2; Short=Poly(A)-binding protein-interacting protein 2; AltName: Full=PAM2-containing protein CID2; AltName: Full=Protein CTC-INTERACTING DOMAIN 2 && -
Phvul.008G224000	black	5442	Q39033.1 RecName: Full=Phosphoinositide phospholipase C 2; AltName: Full=Phosphoinositide phospholipase PLC2; Short=AtPLC2; Short=PI-PLC2 && PF09279:Phosphoinositide-specific phospholipase C, efhand-like|PF00387:Phosphatidylinositol-specific phospholipase C, Y domain|PF00168:C2 domain|PF00388:Phosphatidylinositol-specific phospholipase C, X domain
Phvul.008G229800	black	4658	Q0WSN2.1 RecName: Full=Protein DA1-related 2 && PF12315:Protein of unknown function (DUF3633)|PF00412:LIM domain
Phvul.008G231700	black	3252	O65399.3 RecName: Full=Glucan endo-1,3-beta-glucosidase 1; AltName: Full=(1->3)-beta-glucan endohydrolase 1; Short=(1->3)-beta-glucanase 1; AltName: Full=Beta-1,3-endoglucanase 1; Short=Beta-1,3-glucanase 1; Flags: Precursor && PF07983:X8 domain
Phvul.008G233000	black	3116	Q9ULR0.3 RecName: Full=Pre-mRNA-splicing factor ISY1 homolog && PF06246:Isy1-like splicing family
Phvul.008G235100	black	956	PF13499:EF-hand domain pair|PF13833:EF-hand domain pair
Phvul.008G239500	black	1216	PF00582:Universal stress protein family
Phvul.008G246000	black	1813	O04682.1 RecName: Full=Pathogenesis-related genes transcriptional activator PTI6; AltName: Full=PTO-interacting protein 6 && PF00847:AP2 domain
Phvul.008G251300	black	3242	Q6IEQ7.1 RecName: Full=WRKY transcription factor WRKY24; Short=OsWRKY24 && PF03106:WRKY DNA -binding domain	transcription factor
Phvul.008G259800	black	2283	O80871.1 RecName: Full=Probable protein phosphatase 2C 25; Short=AtPP2C25; AltName: Full=Protein phosphatase AP2C1 && PF00481:Protein phosphatase 2C
Phvul.008G264500	black	4482	Q6DR10.1 RecName: Full=Protein trichome birefringence-like 43 && PF13839:GDSL/SGNH-like Acyl-Esterase family found in Pmr5 and Cas1p|PF14416:PMR5 N terminal Domain
Phvul.008G265500	black	465	-
Phvul.008G266800	black	2430	Q94JQ4.1 RecName: Full=Reactive Intermediate Deaminase A, chloroplastic; AltName: Full=2-iminobutanoate/2-iminopropanoate deaminase; Flags: Precursor && PF01042:Endoribonuclease L-PSP
Phvul.008G271100	black	1185	Q9SXS8.1 RecName: Full=Ethylene-responsive transcription factor 3; AltName: Full=Ethylene-responsive element-binding factor 3 homolog; AltName: Full=Ethylene-responsive element-binding factor 5; Short=EREBP-5; AltName: Full=NtERF5 && PF00847:AP2 domain	transcription factor
Phvul.008G274400	black	3163	Q9SEE4.1 RecName: Full=Pirin-like protein && PF05726:Pirin C-terminal cupin domain|PF02678:Pirin
Phvul.008G275500	black	3135	Q9LDL7.1 RecName: Full=Scarecrow-like transcription factor PAT1; AltName: Full=GRAS family protein 29; Short=AtGRAS-29; AltName: Full=Protein PHYTOCHROME A SIGNAL TRANSDUCTION 1 && PF03514:GRAS domain family	transcription factor
Phvul.008G281100	black	672	PF13855:Leucine rich repeat	Resistance protein
Phvul.008G284800	black	3101	PF07647:SAM domain (Sterile alpha motif)
Phvul.008G285600	black	2738	Q84N37.1 RecName: Full=OBERON-like protein; AltName: Full=Potyvirus VPg-interacting protein; Short=PVIPp && PF07227:PHD - plant homeodomain finger protein|PF16312:Coiled-coil region of Oberon
Phvul.008G285700	black	525	-
Phvul.008G292000	black	3222	Q06548.1 RecName: Full=Protein kinase APK1A, chloroplastic; Flags: Precursor && PF07714:Protein tyrosine kinase	protein kinase
Phvul.009G002300	black	5709	Q9T0J6.2 RecName: Full=tRNA-dihydrouridine(47) synthase [NAD(P)(+)]-like; AltName: Full=Zinc finger CCCH domain-containing protein 50; Short=AtC3H50; AltName: Full=tRNA-dihydrouridine synthase 3-like && PF01207:Dihydrouridine synthase (Dus)
Phvul.009G003800	black	1656	Q9FH57.1 RecName: Full=GATA transcription factor 5 && PF00320:GATA zinc finger	transcription factor
Phvul.009G004400	black	1456	PF00257:Dehydrin
Phvul.009G008100	black	1532	Q9LM66.2 RecName: Full=Cysteine protease XCP2; AltName: Full=Xylem cysteine peptidase 2; Short=AtXCP2; Flags: Precursor && PF08246:Cathepsin propeptide inhibitor domain (I29)|PF00112:Papain family cysteine protease
Phvul.009G008300	black	3825	O22812.2 RecName: Full=AT-hook motif nuclear-localized protein 10; AltName: Full=AT-hook protein 1 && PF03479:Domain of unknown function (DUF296)
Phvul.009G017500	black	4877	PF11961:Domain of unknown function (DUF3475)|PF05003:Protein of unknown function (DUF668)
Phvul.009G021600	black	3428	PF04783:Protein of unknown function (DUF630)|PF04782:Protein of unknown function (DUF632)
Phvul.009G029600	black	2329	Q8H1E4.1 RecName: Full=Ethylene-responsive transcription factor RAP2-4; AltName: Full=Ethylene-responsive transcription factor ERF059; AltName: Full=Protein RELATED TO APETALA2 4 && PF00847:AP2 domain	transcription factor
Phvul.009G031700	black	3740	PF13855:Leucine rich repeat	Resistance protein
Phvul.009G034000	black	1374	Q8L936.2 RecName: Full=Putative clathrin assembly protein At4g40080 && PF07651:ANTH domain
Phvul.009G037300	black	3390	O82794.1 RecName: Full=MADS-box protein AGL24; AltName: Full=Protein AGAMOUS-LIKE 24 && PF01486:K-box region|PF00319:SRF-type transcription factor (DNA-binding and dimerisation domain)	transcription factor
Phvul.009G039000	black	3709	B5X570.1 RecName: Full=NAC domain-containing protein 14; Short=ANAC014; AltName: Full=Protein NTM1-like 2 && PF02365:No apical meristem (NAM) protein
Phvul.009G044500	black	4285	Q9SSE9.1 RecName: Full=Lysine-specific demethylase JMJ25; AltName: Full=Jumonji domain-containing protein 25; AltName: Full=Lysine-specific histone demethylase JMJ25; AltName: Full=Protein INCREASE IN BONSAI METHYLATION 1; AltName: Full=Protein JUMONJI 25 && PF02373:JmjC domain, hydroxylase
Phvul.009G048000	black	6045	Q681N2.2 RecName: Full=U-box domain-containing protein 15; AltName: Full=Plant U-box protein 15 && PF04564:U-box domain
Phvul.009G053500	black	5156	Q9LV04.1 RecName: Full=Probable plastid-lipid-associated protein 14, chloroplastic; Short=AtPap14; AltName: Full=Fibrillin-11; AltName: Full=OBP3-responsive protein 1; Flags: Precursor && PF04755:PAP_fibrillin|PF00069:Protein kinase domain	protein kinase
Phvul.009G062300	black	3011	Q9S7T8.1 RecName: Full=Serpin-ZX; AltName: Full=ArathZx; AltName: Full=AtSerpin1; AltName: Full=Serpin-1 && PF00079:Serpin (serine protease inhibitor)
Phvul.009G064000	black	2998	Q8X7P7.1 RecName: Full=N-acetyl-alpha-D-glucosaminyl-diphospho-ditrans,octacis-undecaprenol 4-epimerase; AltName: Full=GlcNAc-P-P-Und 4-epimerase && PF01370:NAD dependent epimerase/dehydratase family
Phvul.009G071600	black	552	PF08017:Fibrinogen binding protein
Phvul.009G081700	black	2437	H2DH21.1 RecName: Full=Cytochrome P450 CYP72A219; AltName: Full=Cytochrome P450 CYP72A129 [Panax ginseng] && PF00067:Cytochrome P450
Phvul.009G082500	black	6914	Q42371.1 RecName: Full=LRR receptor-like serine/threonine-protein kinase ERECTA; AltName: Full=Protein QUANTITATIVE RESISTANCE TO PLECTOSPHAERELLA 1; AltName: Full=Protein QUANTITATIVE RESISTANCE TO RALSTONIA SOLANACEARUM 1; AltName: Full=Protein TRANSPIRATION EFFICIENCY 1; Flags: Precursor && PF08263:Leucine rich repeat N-terminal domain|PF00069:Protein kinase domain|PF13855:Leucine rich repeat	Resistance protein, protein kinase
Phvul.009G085700	black	1147	Q8VZF6.1 RecName: Full=Protein ENHANCED DISEASE RESISTANCE 2-like && PF07059:Protein of unknown function (DUF1336)	Resistance protein
Phvul.009G089100	black	2062	Q93VG8.1 RecName: Full=DeSI-like protein At4g17486 && PF05903:PPPDE putative peptidase domain
Phvul.009G089200	black	1377	PF05910:Plant protein of unknown function (DUF868)
Phvul.009G089600	black	1607	-
Phvul.009G091500	black	1116	-
Phvul.009G092800	black	3711	-
Phvul.009G108500	black	7856	Q93Z18.1 RecName: Full=Casein kinase 1-like protein 3; AltName: Full=Protein CASEIN KINASE I-LIKE 3; Short=CK1.3 && PF00069:Protein kinase domain	protein kinase
Phvul.009G110900	black	3659	PF12146:Serine aminopeptidase, S33
Phvul.009G112100	black	5306	Q42400.1 RecName: Full=Amino acid permease 1; AltName: Full=Amino acid transporter AAP1; AltName: Full=Neutral amino acid transporter II && PF01490:Transmembrane amino acid transporter protein
Phvul.009G113600	black	5591	Q9SUG3.2 RecName: Full=Inositol-tetrakisphosphate 1-kinase 3; AltName: Full=Inositol 1,3,4-trisphosphate 5/6-kinase 3; Short=AtItpk-3; Short=Inositol-triphosphate 5/6-kinase 3; Short=Ins(1,3,4)P(3) 5/6-kinase 3 && PF05770:Inositol 1, 3, 4-trisphosphate 5/6-kinase	protein kinase
Phvul.009G124600	black	1849	PF00582:Universal stress protein family
Phvul.009G125900	black	2190	Q7F2L3.1 RecName: Full=NAC domain-containing protein 48; Short=ONAC048 && PF02365:No apical meristem (NAM) protein
Phvul.009G126200	black	2953	Q0IU52.1 RecName: Full=Aspartic proteinase Asp1; Short=OSAP1; Short=OsAsp1; AltName: Full=Nucellin-like protein; Flags: Precursor && PF14541:Xylanase inhibitor C-terminal|PF14543:Xylanase inhibitor N-terminal
Phvul.009G128400	black	3245	Q8H0W1.2 RecName: Full=Chloroplast processing peptidase; AltName: Full=Signal peptidase I-3; Flags: Precursor && PF00717:Peptidase S24-like
Phvul.009G137900	black	1773	Q9FGF8.1 RecName: Full=Ethylene-responsive transcription factor ABR1; AltName: Full=Protein ABA REPRESSOR 1 && PF00847:AP2 domain	transcription factor
Phvul.009G161900	black	5351	Q94JM3.2 RecName: Full=Auxin response factor 2; AltName: Full=ARF1-binding protein; Short=ARF1-BP; AltName: Full=Protein MEGAINTEGUMENTA && PF02309:AUX/IAA family|PF06507:Auxin response factor|PF02362:B3 DNA binding domain
Phvul.009G167200	black	721	PF13499:EF-hand domain pair
Phvul.009G174800	black	7675	Q07123.1 RecName: Full=Copper methylamine oxidase; AltName: Full=MAOXII; AltName: Full=Primary amine oxidase; Flags: Precursor && PF02728:Copper amine oxidase, N3 domain|PF01179:Copper amine oxidase, enzyme domain|PF02727:Copper amine oxidase, N2 domain
Phvul.009G181500	black	1217	P46687.1 RecName: Full=Gibberellin-regulated protein 3; AltName: Full=GAST1 protein homolog 3; Flags: Precursor && PF02704:Gibberellin regulated protein
Phvul.009G182200	black	728	-
Phvul.009G183000	black	3313	Q9SU71.1 RecName: Full=Protein EDS1B; AltName: Full=Enhanced disease susceptibility 1 protein B && PF01764:Lipase (class 3)
Phvul.009G184900	black	987	-
Phvul.009G186100	black	2519	O13737.2 RecName: Full=Uncharacterized endoplasmic reticulum membrane protein C16E8.02 && PF06127:Protein of unknown function (DUF962)
Phvul.009G186300	black	1556	Q10M18.1 RecName: Full=Thioredoxin-like 1-2, chloroplastic; AltName: Full=Lilium-type thioredoxin 1-2; Flags: Precursor && PF00085:Thioredoxin
Phvul.009G186400	black	2836	O80622.2 RecName: Full=Expansin-A15; Short=AtEXPA15; AltName: Full=Alpha-expansin-15; Short=At-EXP15; Short=AtEx15; AltName: Full=Ath-ExpAlpha-1.3; Flags: Precursor && PF03330:Rare lipoprotein A (RlpA)-like double-psi beta-barrel|PF01357:Pollen allergen
Phvul.009G188100	black	2853	Q93Z00.1 RecName: Full=Transcription factor TCP14 && PF03634:TCP family transcription factor	transcription factor
Phvul.009G188700	black	971	Q43111.1 RecName: Full=Pectinesterase 3; Short=PE 3; AltName: Full=Pectin methylesterase 3; Flags: Precursor && PF04043:Plant invertase/pectin methylesterase inhibitor
Phvul.009G190400	black	4306	C0LGF4.1 RecName: Full=LRR receptor-like serine/threonine-protein kinase FEI 1; Flags: Precursor && PF00069:Protein kinase domain	protein kinase
Phvul.009G193200	black	4380	Q9FKY5.1 RecName: Full=MLO-like protein 10; Short=AtMlo10 && PF03094:Mlo family
Phvul.009G196200	black	2709	F4INW9.1 RecName: Full=Probable myosin-binding protein 4 && PF04576:Zein-binding
Phvul.009G198500	black	1724	Q64FQ2.1 RecName: Full=Protein kinase PINOID 2; AltName: Full=Protein kinase AGC1-10 && PF00069:Protein kinase domain	protein kinase
Phvul.009G201400	black	1450	O22227.1 RecName: Full=Protein MIZU-KUSSEI 1 && PF04759:Protein of unknown function, DUF617
Phvul.009G205500	black	1813	Q9SA16.1 RecName: Full=Protein PHLOEM PROTEIN 2-LIKE A9; Short=AtPP2-A9 && PF14299:Phloem protein 2
Phvul.009G209300	black	713	-
Phvul.009G212100	black	4811	-
Phvul.009G218800	black	3784	D3UAG2.1 RecName: Full=UDP-glycosyltransferase 71K2; AltName: Full=UDP-glucose:chalcone 2'-O-glucosyltransferase; AltName: Full=UDP-glucose:flavonol 2'-O-glucosyltransferase && PF00201:UDP-glucoronosyl and UDP-glucosyl transferase
Phvul.009G220300	black	3383	PF05761:5' nucleotidase family
Phvul.009G224700	black	6767	Q7XJN0.1 RecName: Full=DEAD-box ATP-dependent RNA helicase 17 && PF00271:Helicase conserved C-terminal domain|PF00270:DEAD/DEAH box helicase|PF13959:Domain of unknown function (DUF4217)
Phvul.009G229000	black	5113	Q9SKI2.2 RecName: Full=Vacuolar protein sorting-associated protein 2 homolog 1; Short=AtVPS2-1; AltName: Full=Charged multivesicular body protein 2 homolog 1; AltName: Full=ESCRT-III complex subunit VPS2 homolog 1; AltName: Full=SNF7-like protein && PF03357:Snf7
Phvul.009G233900	black	1737	Q9SV15.2 RecName: Full=Probable WRKY transcription factor 11; AltName: Full=WRKY DNA-binding protein 11 && PF10533:Plant zinc cluster domain|PF03106:WRKY DNA -binding domain	transcription factor
Phvul.009G235800	black	15605	Q9LL84.1 RecName: Full=DNA ligase 4; AltName: Full=DNA ligase IV; AltName: Full=Polydeoxyribonucleotide synthase [ATP] 4 && PF04675:DNA ligase N terminus|PF00533:BRCA1 C Terminus (BRCT) domain|PF04679:ATP dependent DNA ligase C terminal region|PF01068:ATP dependent DNA ligase domain
Phvul.009G247100	black	1233	O04133.1 RecName: Full=Protein SRC2; AltName: Full=Protein SOYBEAN GENE REGULATED BY COLD 2 && PF00168:C2 domain
Phvul.009G250400	black	1330	Q8L9T5.2 RecName: Full=RING-H2 finger protein ATL2; AltName: Full=Protein ARABIDOPSIS TOXICOS EN LEVADURA 2; Short=Protein ATL2; AltName: Full=RING-type E3 ubiquitin transferase ATL2 && PF13639:Ring finger domain
Phvul.009G259500	black	3089	Q43609.1 RecName: Full=Caffeic acid 3-O-methyltransferase; Short=CAOMT; Short=COMT; AltName: Full=S-adenosysl-L-methionine:caffeic acid 3-O-methyltransferase && PF08100:Dimerisation domain|PF00891:O-methyltransferase
Phvul.010G008500	black	2424	Q9SS80.1 RecName: Full=UPF0503 protein At3g09070, chloroplastic; Flags: Precursor && PF05340:Protein of unknown function (DUF740)
Phvul.010G011500	black	3370	Q1E3S4.2 RecName: Full=Hsp70 nucleotide exchange factor FES1 && PF08609:Nucleotide exchange factor Fes1
Phvul.010G014600	black	9395	-
Phvul.010G021100	black	3977	PF05529:B-cell receptor-associated protein 31-like
Phvul.010G028700	black	3900	Q40392.1 RecName: Full=TMV resistance protein N && PF01582:TIR domain|PF00931:NB-ARC domain	Resistance protein
Phvul.010G029600	black	3791	Q40392.1 RecName: Full=TMV resistance protein N && PF00931:NB-ARC domain	Resistance protein
Phvul.010G033800	black	2359	O22938.1 RecName: Full=Leucine-rich repeat receptor-like tyrosine-protein kinase PXC3; AltName: Full=Protein PXY/TDR-CORRELATED 3; Flags: Precursor && PF00069:Protein kinase domain|PF13855:Leucine rich repeat	Resistance protein, protein kinase
Phvul.010G041600	black	5745	-
Phvul.010G045700	black	2478	Q9C9I3.1 RecName: Full=Pentatricopeptide repeat-containing protein At1g71460, chloroplastic; Flags: Precursor && PF13041:PPR repeat family
Phvul.010G045900	black	4896	Q9C778.1 RecName: Full=Elongator complex protein 4; Short=AtELP4; AltName: Full=Elongator component 4; AltName: Full=Protein ELONGATA 1 && PF05625:PAXNEB protein
Phvul.010G049300	black	3172	PF04774:Hyaluronan / mRNA binding family|PF09598:Stm1
Phvul.010G053000	black	1335	PF03140:Plant protein of unknown function
Phvul.010G060100	black	1375	PF03168:Late embryogenesis abundant protein
Phvul.010G062900	black	2045	PF08241:Methyltransferase domain|PF05050:Methyltransferase FkbM domain
Phvul.010G064200	black	1168	O80915.1 RecName: Full=PRA1 family protein B4; Short=AtPRA1.B4 && PF03208:PRA1 family protein
Phvul.010G067600	black	3682	Q7X996.1 RecName: Full=CBL-interacting protein kinase 2; AltName: Full=OsCIPK02 && PF03822:NAF domain|PF00069:Protein kinase domain	protein kinase
Phvul.010G073300	black	4770	Q9ZWC8.1 RecName: Full=Serine/threonine-protein kinase BRI1-like 1; AltName: Full=BRASSINOSTEROID INSENSITIVE 1-like protein 1; Flags: Precursor && PF13855:Leucine rich repeat|PF08263:Leucine rich repeat N-terminal domain	Resistance protein, protein kinase
Phvul.010G077300	black	2639	Q9FLV0.1 RecName: Full=Protein DOWNY MILDEW RESISTANCE 6; Short=AtDMR6; AltName: Full=2-oxoglutarate (2OG)-Fe(II) oxygenase-like protein DMR6; AltName: Full=Salicylate 3-hydroxylase DMR6; Short=S3H DMR6; Short=SA 3-hydroxylase DMR6; Short=Salicylic acid 3-hydroxylase DMR6 && PF03171:2OG-Fe(II) oxygenase superfamily	Resistance protein
Phvul.010G087100	black	2449	Q9LE33.1 RecName: Full=Glyoxylate/hydroxypyruvate reductase HPR3; AltName: Full=NAD(P)H-dependent hydroxypyruvate reductase 3; Short=AtHPR3; Short=HPR 3 && PF02826:D-isomer specific 2-hydroxyacid dehydrogenase, NAD binding domain|PF00389:D-isomer specific 2-hydroxyacid dehydrogenase, catalytic domain
Phvul.010G090000	black	723	PF00168:C2 domain
Phvul.010G095600	black	10379	O65272.2 RecName: Full=K(+) efflux antiporter 2, chloroplastic; Short=AtKEA2; Flags: Precursor && PF00999:Sodium/hydrogen exchanger family|PF02254:TrkA-N domain
Phvul.010G100500	black	3076	Q2HIJ8.1 RecName: Full=Probable E3 ubiquitin-protein ligase RHB1A; AltName: Full=RING-H2 finger B1a; AltName: Full=RING-H2 zinc finger protein RHB1a && PF13639:Ring finger domain
Phvul.010G105400	black	2286	Q9SUR3.1 RecName: Full=Reticulon-like protein B1; Short=AtRTNLB1; AltName: Full=VirB2-interacting protein 1 && PF02453:Reticulon
Phvul.010G114800	black	1893	Q9LNJ5.1 RecName: Full=Transcription factor bHLH13; AltName: Full=Basic helix-loop-helix protein 13; Short=AtbHLH13; Short=bHLH 13; AltName: Full=Transcription factor EN 39; AltName: Full=bHLH transcription factor bHLH013 && PF14215:bHLH-MYC and R2R3-MYB transcription factors N-terminal|PF00010:Helix-loop-helix DNA-binding domain	transcription factor
Phvul.010G121600	black	1782	PF06966:Protein of unknown function (DUF1295)
Phvul.010G124700	black	3096	Q9LUM4.2 RecName: Full=Ethylene-responsive transcription factor RAP2-2; Short=AtRAP2.2; AltName: Full=Protein RELATED TO APETALA2 2 && PF00847:AP2 domain	transcription factor
Phvul.010G130100	black	1742	-
Phvul.010G140200	black	5196	P0DH62.1 RecName: Full=Inactive protein kinase SELMODRAFT_444075 [Selaginella moellendorffii] && PF07714:Protein tyrosine kinase	protein kinase
Phvul.010G143500	black	3585	Q8L799.1 RecName: Full=Inositol oxygenase 1; AltName: Full=Myo-inositol oxygenase 1; Short=AtMIOX1; Short=MI oxygenase 1 && PF05153:Myo-inositol oxygenase
Phvul.010G148300	black	6577	Q8H151.1 RecName: Full=Malonate--CoA ligase; AltName: Full=Acyl-activating enzyme 13; AltName: Full=Malonyl-CoA synthetase && PF00501:AMP-binding enzyme|PF13193:AMP-binding enzyme C-terminal domain
Phvul.010G154000	black	1204	PF00646:F-box domain
Phvul.010G164300	black	3829	PF07891:Protein of unknown function (DUF1666)
Phvul.011G004800	black	3871	O24464.1 RecName: Full=UMP-CMP kinase; AltName: Full=Deoxycytidylate kinase; Short=CK; Short=dCMP kinase; AltName: Full=Uridine monophosphate/cytidine monophosphate kinase; Short=UMP/CMP kinase; Short=UMP/CMPK && PF00406:Adenylate kinase	protein kinase
Phvul.011G013100	black	1512	Q9SV05.1 RecName: Full=Serine/threonine-protein kinase-like protein At3g51990; AltName: Full=CRINKLY 4-related kinase; Flags: Precursor && PF00069:Protein kinase domain	protein kinase
Phvul.011G014000	black	2591	Q9LY71.2 RecName: Full=Cytokinin dehydrogenase 6; AltName: Full=Cytokinin oxidase 6; Short=AtCKX6; Short=AtCKX7; Short=CKO6; Flags: Precursor && PF09265:Cytokinin dehydrogenase 1, FAD and cytokinin binding|PF01565:FAD binding domain
Phvul.011G018000	black	3074	A2XAZ3.1 RecName: Full=Alcohol dehydrogenase class-3; AltName: Full=Alcohol dehydrogenase class-III; AltName: Full=Glutathione-dependent formaldehyde dehydrogenase; Short=FALDH; Short=FDH; Short=GSH-FDH; AltName: Full=S-(hydroxymethyl)glutathione dehydrogenase && PF08240:Alcohol dehydrogenase GroES-like domain|PF00107:Zinc-binding dehydrogenase
Phvul.011G028100	black	3568	PF07962:Replication Fork Protection Component Swi3|PF00098:Zinc knuckle
Phvul.011G034800	black	1873	O48832.1 RecName: Full=Protein EARLY-RESPONSIVE TO DEHYDRATION 7, chloroplastic; Flags: Precursor && PF06911:Senescence-associated protein
Phvul.011G038300	black	3279	Q9SI62.2 RecName: Full=Polyprenol reductase 2 && PF02544:3-oxo-5-alpha-steroid 4-dehydrogenase
Phvul.011G039600	black	1683	Q9FH57.1 RecName: Full=GATA transcription factor 5 && PF00320:GATA zinc finger	transcription factor
Phvul.011G046600	black	2350	Q8VZ80.2 RecName: Full=Polyol transporter 5; AltName: Full=Protein POLYOL TRANSPORTER 5; Short=AtPLT5; AltName: Full=Sugar-proton symporter PLT5 && PF00083:Sugar (and other) transporter
Phvul.011G050200	black	234	-
Phvul.011G060300	black	1996	U3UA11.1 RecName: Full=UDP-glucose iridoid glucosyltransferase; AltName: Full=UDP-glucose glucosyltransferase 7; Short=CrUGT7; AltName: Full=UDP-glycosyltransferase 76A2 && PF00201:UDP-glucoronosyl and UDP-glucosyl transferase
Phvul.011G061100	black	2170	Q40193.1 RecName: Full=Ras-related protein Rab11C && PF00071:Ras family
Phvul.011G062400	black	1831	Q940T5.1 RecName: Full=E3 ubiquitin-protein ligase RDUF2; AltName: Full=RING and DUF1117 domain-containing protein 2; Short=AtRDUF2 && PF14369:zinc-ribbon|PF06547:Protein of unknown function (DUF1117)|PF13639:Ring finger domain
Phvul.011G064000	black	3467	Q06548.1 RecName: Full=Protein kinase APK1A, chloroplastic; Flags: Precursor && PF07714:Protein tyrosine kinase	protein kinase
Phvul.011G070600	black	3840	A2YQ93.2 RecName: Full=Two-component response regulator-like PRR37; AltName: Full=Pseudo-response regulator 37; Short=OsPRR37 && PF06203:CCT motif
Phvul.011G070700	black	8668	Q9LVG4.1 RecName: Full=Two-component response regulator-like APRR3; AltName: Full=Pseudo-response regulator 3 && PF00072:Response regulator receiver domain
Phvul.011G072700	black	3519	Q9FKK6.1 RecName: Full=Exonuclease V, chloroplastic; Short=Exo V; Flags: Precursor && PF09810:Exonuclease V - a 5' deoxyribonuclease
Phvul.011G073000	black	213	-
Phvul.011G084200	black	2980	Q9FJH5.1 RecName: Full=Heavy metal-associated isoprenylated plant protein 3; Short=AtHIP03; Short=AtHIPP3; Flags: Precursor && PF00403:Heavy-metal-associated domain
Phvul.011G095500	black	1406	Q9FMR3.1 RecName: Full=NAC domain-containing protein 90; Short=ANAC090 && PF02365:No apical meristem (NAM) protein
Phvul.011G097400	black	2869	Q9LXM2.1 RecName: Full=Probable CCR4-associated factor 1 homolog 9 && PF04857:CAF1 family ribonuclease
Phvul.011G102200	black	2769	PF05529:B-cell receptor-associated protein 31-like
Phvul.011G106000	black	4639	Q99JY4.1 RecName: Full=TraB domain-containing protein && PF01963:TraB family
Phvul.011G114200	black	789	-
Phvul.011G116700	black	528	-
Phvul.011G117200	black	1217	PF00583:Acetyltransferase (GNAT) family
Phvul.011G122900	black	736	Q9SGP6.1 RecName: Full=Glutaredoxin-C9; Short=AtGrxC9; AltName: Full=Protein ROXY 19 && PF00462:Glutaredoxin
Phvul.011G125200	black	1513	Q40477.1 RecName: Full=Ethylene-responsive transcription factor 4; AltName: Full=Ethylene-responsive element-binding factor 3; Short=EREBP-3; AltName: Full=Ethylene-responsive element-binding factor 4 homolog; AltName: Full=NtERF3 && PF00847:AP2 domain	transcription factor
Phvul.011G125400	black	2621	Q93YW5.1 RecName: Full=Probable protein phosphatase 2C 58; Short=AtPP2C58 && PF00481:Protein phosphatase 2C
[truncated: 53 more rows]

## Sheet: S5
Supplementary Table S5 GO enrichment analysis of 2051 DEGs.
Category	GOID	Term	p-value	Count	geneID
Biological process	GO:0015074	DNA integration	0.00359141	5	novel.1122/novel.1237/novel.363/novel.465/novel.716
Biological process	GO:0006020	inositol metabolic process	0.00655843	4	novel.286/Phvul.002G306300/Phvul.002G306500/Phvul.010G143500
Biological process	GO:0006974	cellular response to DNA damage stimulus	0.00712673	13	novel.696/Phvul.001G143900/Phvul.001G186500/Phvul.002G205800/Phvul.003G206900/Phvul.005G152500/Phvul.008G281600/Phvul.L000400/Phvul.002G051600/Phvul.007G022600/Phvul.007G232900/Phvul.009G235800/Phvul.011G028100
Biological process	GO:0033554	cellular response to stress	0.00712673	13	novel.696/Phvul.001G143900/Phvul.001G186500/Phvul.002G205800/Phvul.003G206900/Phvul.005G152500/Phvul.008G281600/Phvul.L000400/Phvul.002G051600/Phvul.007G022600/Phvul.007G232900/Phvul.009G235800/Phvul.011G028100
Biological process	GO:0006281	DNA repair	0.0145906	12	novel.696/Phvul.001G143900/Phvul.001G186500/Phvul.002G205800/Phvul.003G206900/Phvul.005G152500/Phvul.008G281600/Phvul.L000400/Phvul.002G051600/Phvul.007G022600/Phvul.007G232900/Phvul.009G235800
Biological process	GO:0006066	alcohol metabolic process	0.0167825	5	novel.286/Phvul.002G306300/Phvul.002G306500/Phvul.009G113600/Phvul.010G143500
Biological process	GO:0019751	polyol metabolic process	0.0167825	5	novel.286/Phvul.002G306300/Phvul.002G306500/Phvul.009G113600/Phvul.010G143500
Biological process	GO:1901615	organic hydroxy compound metabolic process	0.0291655	5	novel.286/Phvul.002G306300/Phvul.002G306500/Phvul.009G113600/Phvul.010G143500
Biological process	GO:0006310	DNA recombination	0.0331235	3	novel.696/Phvul.007G022600/Phvul.009G235800
Biological process	GO:0044282	small molecule catabolic process	0.0342992	5	novel.286/Phvul.001G260000/Phvul.002G306300/Phvul.002G306500/Phvul.010G143500
Biological process	GO:0051716	cellular response to stimulus	0.041577	42	novel.1460/novel.696/Phvul.001G143900/Phvul.001G186500/Phvul.001G248700/Phvul.002G004800/Phvul.002G079200/Phvul.002G205800/Phvul.002G323000/Phvul.003G206900/Phvul.005G152500/Phvul.006G010000/Phvul.007G256900/Phvul.008G281600/Phvul.009G027000/Phvul.010G024100/Phvul.010G025500/Phvul.010G026100/Phvul.010G027200/Phvul.010G131700/Phvul.L000400/Phvul.L003500/Phvul.001G040900/Phvul.001G258400/Phvul.002G…
Biological process	GO:0006259	DNA metabolic process	0.045678	19	novel.1122/novel.1237/novel.1289/novel.363/novel.465/novel.696/novel.716/Phvul.001G143900/Phvul.001G186500/Phvul.002G205800/Phvul.003G206900/Phvul.005G152500/Phvul.008G281600/Phvul.L000400/Phvul.002G051600/Phvul.007G022600/Phvul.007G232900/Phvul.009G235800/Phvul.011G028100
Biological process	GO:0044262	cellular carbohydrate metabolic process	0.0528645	16	novel.286/Phvul.002G008400/Phvul.002G102300/Phvul.002G136200/Phvul.002G306300/Phvul.002G306500/Phvul.002G311200/Phvul.003G127500/Phvul.003G209100/Phvul.003G231900/Phvul.008G129100/Phvul.008G279800/Phvul.011G101500/Phvul.003G053000/Phvul.007G031800/Phvul.010G143500
Biological process	GO:0006367	transcription initiation from RNA polymerase II promoter	0.0543583	3	Phvul.001G056500/Phvul.001G056600/Phvul.002G155700
Biological process	GO:0006400	tRNA modification	0.066883	3	Phvul.002G309000/Phvul.010G125700/Phvul.011G172200
Biological process	GO:0006284	base-excision repair	0.0953899	3	Phvul.001G143900/Phvul.005G152500/Phvul.L000400
Biological process	GO:0016052	carbohydrate catabolic process	0.100586	8	novel.286/Phvul.002G306300/Phvul.002G306500/Phvul.009G003100/Phvul.004G000800/Phvul.007G110900/Phvul.008G180200/Phvul.010G143500
Biological process	GO:0009308	amine metabolic process	0.104461	5	Phvul.001G225000/Phvul.002G150400/Phvul.003G097900/Phvul.009G174800/Phvul.011G014000
Biological process	GO:0009312	oligosaccharide biosynthetic process	0.136928	4	Phvul.002G102300/Phvul.003G026900/Phvul.003G053000/Phvul.007G031800
Biological process	GO:0009892	negative regulation of metabolic process	0.145491	3	Phvul.002G279500/Phvul.003G281400/Phvul.011G028100
Biological process	GO:0010605	negative regulation of macromolecule metabolic process	0.145491	3	Phvul.002G279500/Phvul.003G281400/Phvul.011G028100
Biological process	GO:0009311	oligosaccharide metabolic process	0.148725	5	Phvul.002G102300/Phvul.003G127500/Phvul.003G026900/Phvul.003G053000/Phvul.007G031800
Biological process	GO:0006629	lipid metabolic process	0.155006	28	novel.101/Phvul.001G181400/Phvul.002G026400/Phvul.002G054200/Phvul.002G134400/Phvul.002G223600/Phvul.004G039300/Phvul.006G187100/Phvul.006G215000/Phvul.007G009200/Phvul.009G191800/Phvul.010G047900/Phvul.010G112600/Phvul.011G119700/Phvul.002G000600/Phvul.002G274500/Phvul.002G299200/Phvul.003G026900/Phvul.004G020000/Phvul.004G067300/Phvul.006G208800/Phvul.007G085500/Phvul.007G215600/Phvul.008G09810…
Biological process	GO:0046486	glycerolipid metabolic process	0.164802	6	Phvul.001G181400/Phvul.002G054200/Phvul.002G223600/Phvul.009G191800/Phvul.011G119700/Phvul.011G148400
Biological process	GO:0009070	serine family amino acid biosynthetic process	0.167307	2	novel.1364/novel.1489
Biological process	GO:0016458	gene silencing	0.167307	2	Phvul.002G279500/Phvul.003G281400
Biological process	GO:0031047	gene silencing by RNA	0.167307	2	Phvul.002G279500/Phvul.003G281400
Biological process	GO:0042278	purine nucleoside metabolic process	0.167307	2	Phvul.008G209600/Phvul.001G209900
Biological process	GO:0046128	purine ribonucleoside metabolic process	0.167307	2	Phvul.008G209600/Phvul.001G209900
Biological process	GO:1901068	guanosine-containing compound metabolic process	0.167307	2	Phvul.008G209600/Phvul.001G209900
Biological process	GO:0072330	monocarboxylic acid biosynthetic process	0.175219	10	Phvul.006G215000/Phvul.007G009200/Phvul.008G259900/Phvul.009G003100/Phvul.002G101900/Phvul.004G000800/Phvul.004G067300/Phvul.007G085500/Phvul.007G110900/Phvul.008G180200
Biological process	GO:0015698	inorganic anion transport	0.18046	4	Phvul.003G170300/Phvul.007G174100/Phvul.009G028400/Phvul.010G152700
Biological process	GO:0008033	tRNA processing	0.186275	5	Phvul.002G309000/Phvul.008G188200/Phvul.010G125700/Phvul.011G172200/Phvul.009G002300
Biological process	GO:0000097	sulfur amino acid biosynthetic process	0.194912	2	novel.1364/novel.1489
Biological process	GO:0009067	aspartate family amino acid biosynthetic process	0.194912	2	Phvul.008G259900/Phvul.002G101900
Biological process	GO:0010876	lipid localization	0.194912	2	Phvul.006G170800/Phvul.007G026500
Biological process	GO:0072350	tricarboxylic acid metabolic process	0.194912	2	Phvul.001G225000/Phvul.005G095300
Biological process	GO:0007154	cell communication	0.197811	36	novel.1460/Phvul.001G248700/Phvul.002G004800/Phvul.002G079200/Phvul.002G323000/Phvul.005G110900/Phvul.006G010000/Phvul.007G256900/Phvul.009G027000/Phvul.010G024100/Phvul.010G025500/Phvul.010G026100/Phvul.010G027200/Phvul.010G131700/Phvul.011G041400/Phvul.011G202200/Phvul.L003500/Phvul.001G040900/Phvul.001G258400/Phvul.002G291100/Phvul.003G007200/Phvul.003G224200/Phvul.004G140700/Phvul.005G088100/…
Biological process	GO:1901607	alpha-amino acid biosynthetic process	0.198908	6	novel.1364/novel.1489/Phvul.008G259900/Phvul.001G247200/Phvul.002G101900/Phvul.005G127100
Biological process	GO:0005992	trehalose biosynthetic process	0.202157	3	Phvul.002G102300/Phvul.003G053000/Phvul.007G031800
Biological process	GO:0033014	tetrapyrrole biosynthetic process	0.202157	3	Phvul.009G218100/Phvul.011G177100/Phvul.002G216100
Biological process	GO:0032787	monocarboxylic acid metabolic process	0.209999	11	Phvul.003G209100/Phvul.006G215000/Phvul.007G009200/Phvul.008G259900/Phvul.009G003100/Phvul.002G101900/Phvul.004G000800/Phvul.004G067300/Phvul.007G085500/Phvul.007G110900/Phvul.008G180200
Biological process	GO:0051704	multi-organism process	0.215307	9	Phvul.005G110900/Phvul.011G041400/Phvul.011G202200/Phvul.011G204100/Phvul.011G205000/Phvul.005G088100/Phvul.005G088200/Phvul.006G194300/Phvul.011G149500
Biological process	GO:0008037	cell recognition	0.217818	7	Phvul.005G110900/Phvul.011G041400/Phvul.011G202200/Phvul.005G088100/Phvul.005G088200/Phvul.006G194300/Phvul.011G149500
Biological process	GO:0009856	pollination	0.217818	7	Phvul.005G110900/Phvul.011G041400/Phvul.011G202200/Phvul.005G088100/Phvul.005G088200/Phvul.006G194300/Phvul.011G149500
Biological process	GO:0009875	pollen-pistil interaction	0.217818	7	Phvul.005G110900/Phvul.011G041400/Phvul.011G202200/Phvul.005G088100/Phvul.005G088200/Phvul.006G194300/Phvul.011G149500
Biological process	GO:0044706	multi-multicellular organism process	0.217818	7	Phvul.005G110900/Phvul.011G041400/Phvul.011G202200/Phvul.005G088100/Phvul.005G088200/Phvul.006G194300/Phvul.011G149500
Biological process	GO:0048544	recognition of pollen	0.217818	7	Phvul.005G110900/Phvul.011G041400/Phvul.011G202200/Phvul.005G088100/Phvul.005G088200/Phvul.006G194300/Phvul.011G149500
Biological process	GO:0005991	trehalose metabolic process	0.222071	3	Phvul.002G102300/Phvul.003G053000/Phvul.007G031800
Biological process	GO:0045017	glycerolipid biosynthetic process	0.222071	3	Phvul.002G054200/Phvul.009G191800/Phvul.011G119700
Biological process	GO:0006006	glucose metabolic process	0.223022	2	Phvul.008G180200/Phvul.002G139200
Biological process	GO:0006576	cellular biogenic amine metabolic process	0.223022	2	Phvul.001G225000/Phvul.003G097900
Biological process	GO:0009066	aspartate family amino acid metabolic process	0.223022	2	Phvul.008G259900/Phvul.002G101900
Biological process	GO:0009069	serine family amino acid metabolic process	0.223022	2	novel.1364/novel.1489
Biological process	GO:0033865	nucleoside bisphosphate metabolic process	0.223022	2	Phvul.002G118900/Phvul.001G209900
Biological process	GO:0033875	ribonucleoside bisphosphate metabolic process	0.223022	2	Phvul.002G118900/Phvul.001G209900
Biological process	GO:0034032	purine nucleoside bisphosphate metabolic process	0.223022	2	Phvul.002G118900/Phvul.001G209900
Biological process	GO:0044106	cellular amine metabolic process	0.223022	2	Phvul.001G225000/Phvul.003G097900
Biological process	GO:0006644	phospholipid metabolic process	0.235349	6	Phvul.001G181400/Phvul.002G223600/Phvul.009G191800/Phvul.003G026900/Phvul.006G208800/Phvul.011G148400
Biological process	GO:0016053	organic acid biosynthetic process	0.237933	15	novel.1364/novel.1489/Phvul.001G225000/Phvul.006G215000/Phvul.007G009200/Phvul.008G259900/Phvul.009G003100/Phvul.001G247200/Phvul.002G101900/Phvul.004G000800/Phvul.004G067300/Phvul.007G085500/Phvul.007G110900/Phvul.008G180200/Phvul.005G127100
Biological process	GO:0046394	carboxylic acid biosynthetic process	0.237933	15	novel.1364/novel.1489/Phvul.001G225000/Phvul.006G215000/Phvul.007G009200/Phvul.008G259900/Phvul.009G003100/Phvul.001G247200/Phvul.002G101900/Phvul.004G000800/Phvul.004G067300/Phvul.007G085500/Phvul.007G110900/Phvul.008G180200/Phvul.005G127100
Biological process	GO:0000003	reproduction	0.240211	7	Phvul.005G110900/Phvul.011G041400/Phvul.011G202200/Phvul.005G088100/Phvul.005G088200/Phvul.006G194300/Phvul.011G149500
Biological process	GO:0022414	reproductive process	0.240211	7	Phvul.005G110900/Phvul.011G041400/Phvul.011G202200/Phvul.005G088100/Phvul.005G088200/Phvul.006G194300/Phvul.011G149500
Biological process	GO:0046351	disaccharide biosynthetic process	0.24235	3	Phvul.002G102300/Phvul.003G053000/Phvul.007G031800
Biological process	GO:0019693	ribose phosphate metabolic process	0.24403	9	Phvul.002G118900/Phvul.006G044600/Phvul.008G209600/Phvul.009G003100/Phvul.001G209900/Phvul.004G000800/Phvul.007G036500/Phvul.007G110900/Phvul.008G180200
Biological process	GO:0005984	disaccharide metabolic process	0.244315	4	Phvul.002G102300/Phvul.003G127500/Phvul.003G053000/Phvul.007G031800
Biological process	GO:0000096	sulfur amino acid metabolic process	0.251411	2	novel.1364/novel.1489
Biological process	GO:0006081	cellular aldehyde metabolic process	0.251411	2	Phvul.003G209100/Phvul.007G036500
Biological process	GO:0007034	vacuolar transport	0.251411	2	Phvul.001G162400/Phvul.009G229000
Biological process	GO:0019637	organophosphate metabolic process	0.260999	17	Phvul.001G181400/Phvul.002G118900/Phvul.002G223600/Phvul.006G044600/Phvul.008G209600/Phvul.009G003100/Phvul.009G191800/Phvul.001G040900/Phvul.001G209900/Phvul.003G026900/Phvul.004G000800/Phvul.006G208800/Phvul.007G036500/Phvul.007G110900/Phvul.008G180200/Phvul.009G113600/Phvul.011G148400
Biological process	GO:0009073	aromatic amino acid family biosynthetic process	0.279882	2	Phvul.001G247200/Phvul.005G127100
Biological process	GO:0016571	histone methylation	0.279882	2	Phvul.006G104500/Phvul.005G012600
Biological process	GO:0018022	peptidyl-lysine methylation	0.279882	2	Phvul.006G104500/Phvul.005G012600
Biological process	GO:0034968	histone lysine methylation	0.279882	2	Phvul.006G104500/Phvul.005G012600
Biological process	GO:0006813	potassium ion transport	0.283678	3	Phvul.009G142400/Phvul.010G095900/Phvul.010G095600
Biological process	GO:0033013	tetrapyrrole metabolic process	0.283678	3	Phvul.009G218100/Phvul.011G177100/Phvul.002G216100
Biological process	GO:0009150	purine ribonucleotide metabolic process	0.285976	8	Phvul.002G118900/Phvul.006G044600/Phvul.008G209600/Phvul.009G003100/Phvul.001G209900/Phvul.004G000800/Phvul.007G110900/Phvul.008G180200
Biological process	GO:0009259	ribonucleotide metabolic process	0.285976	8	Phvul.002G118900/Phvul.006G044600/Phvul.008G209600/Phvul.009G003100/Phvul.001G209900/Phvul.004G000800/Phvul.007G110900/Phvul.008G180200
Biological process	GO:0007165	signal transduction	0.286366	29	novel.1460/Phvul.001G248700/Phvul.002G004800/Phvul.002G079200/Phvul.002G323000/Phvul.006G010000/Phvul.007G256900/Phvul.009G027000/Phvul.010G024100/Phvul.010G025500/Phvul.010G026100/Phvul.010G027200/Phvul.010G131700/Phvul.L003500/Phvul.001G040900/Phvul.001G258400/Phvul.002G291100/Phvul.003G007200/Phvul.003G224200/Phvul.004G140700/Phvul.007G167100/Phvul.008G076200/Phvul.008G224000/Phvul.010G028700/…
Biological process	GO:0023052	signaling	0.286366	29	novel.1460/Phvul.001G248700/Phvul.002G004800/Phvul.002G079200/Phvul.002G323000/Phvul.006G010000/Phvul.007G256900/Phvul.009G027000/Phvul.010G024100/Phvul.010G025500/Phvul.010G026100/Phvul.010G027200/Phvul.010G131700/Phvul.L003500/Phvul.001G040900/Phvul.001G258400/Phvul.002G291100/Phvul.003G007200/Phvul.003G224200/Phvul.004G140700/Phvul.007G167100/Phvul.008G076200/Phvul.008G224000/Phvul.010G028700/…
Biological process	GO:0007049	cell cycle	0.295022	4	Phvul.005G116900/Phvul.008G049600/Phvul.001G040900/Phvul.011G028100
Biological process	GO:0034622	cellular protein-containing complex assembly	0.299134	5	Phvul.003G206900/Phvul.008G274500/Phvul.010G060600/Phvul.011G155100/Phvul.004G017800
Biological process	GO:0006163	purine nucleotide metabolic process	0.308243	8	Phvul.002G118900/Phvul.006G044600/Phvul.008G209600/Phvul.009G003100/Phvul.001G209900/Phvul.004G000800/Phvul.007G110900/Phvul.008G180200
Biological process	GO:0006888	ER to Golgi vesicle-mediated transport	0.308265	2	novel.334/novel.819
Biological process	GO:0008272	sulfate transport	0.308265	2	Phvul.007G174100/Phvul.009G028400
Biological process	GO:0009119	ribonucleoside metabolic process	0.308265	2	Phvul.008G209600/Phvul.001G209900
Biological process	GO:0009405	pathogenesis	0.308265	2	Phvul.011G204100/Phvul.011G205000
Biological process	GO:0044419	interspecies interaction between organisms	0.308265	2	Phvul.011G204100/Phvul.011G205000
Biological process	GO:0072348	sulfur compound transport	0.308265	2	Phvul.007G174100/Phvul.009G028400
Biological process	GO:0072521	purine-containing compound metabolic process	0.319513	8	Phvul.002G118900/Phvul.006G044600/Phvul.008G209600/Phvul.009G003100/Phvul.001G209900/Phvul.004G000800/Phvul.007G110900/Phvul.008G180200
Biological process	GO:0044281	small molecule metabolic process	0.321451	36	novel.1364/novel.1489/novel.286/Phvul.001G115700/Phvul.001G225000/Phvul.001G260000/Phvul.002G118900/Phvul.002G204900/Phvul.002G306300/Phvul.002G306500/Phvul.003G209100/Phvul.005G095300/Phvul.006G044600/Phvul.006G215000/Phvul.007G009200/Phvul.008G168000/Phvul.008G209600/Phvul.008G259900/Phvul.009G003100/Phvul.009G121000/Phvul.009G239100/Phvul.011G170200/Phvul.001G040900/Phvul.001G209900/Phvul.001G…
Biological process	GO:0006366	transcription by RNA polymerase II	0.325529	3	Phvul.001G056500/Phvul.001G056600/Phvul.002G155700
Biological process	GO:0008652	cellular amino acid biosynthetic process	0.326688	6	novel.1364/novel.1489/Phvul.008G259900/Phvul.001G247200/Phvul.002G101900/Phvul.005G127100
Biological process	GO:0008654	phospholipid biosynthetic process	0.34648	3	Phvul.009G191800/Phvul.003G026900/Phvul.006G208800
Biological process	GO:0043414	macromolecule methylation	0.34648	3	Phvul.006G104500/Phvul.011G172200/Phvul.005G012600
Biological process	GO:0008610	lipid biosynthetic process	0.351272	10	Phvul.002G026400/Phvul.002G054200/Phvul.006G215000/Phvul.007G009200/Phvul.009G191800/Phvul.011G119700/Phvul.003G026900/Phvul.004G067300/Phvul.006G208800/Phvul.007G085500
Biological process	GO:0009117	nucleotide metabolic process	0.351272	10	Phvul.002G118900/Phvul.006G044600/Phvul.008G209600/Phvul.009G003100/Phvul.001G040900/Phvul.001G209900/Phvul.004G000800/Phvul.007G036500/Phvul.007G110900/Phvul.008G180200
Biological process	GO:0044248	cellular catabolic process	0.352054	14	novel.286/Phvul.001G260000/Phvul.002G000300/Phvul.002G106100/Phvul.002G306300/Phvul.002G306500/Phvul.009G003100/Phvul.009G254400/Phvul.010G082000/Phvul.004G000800/Phvul.005G029400/Phvul.007G110900/Phvul.008G180200/Phvul.010G143500
Biological process	GO:0034470	ncRNA processing	0.353736	6	Phvul.002G309000/Phvul.007G046900/Phvul.008G188200/Phvul.010G125700/Phvul.011G172200/Phvul.009G002300
Biological process	GO:0032501	multicellular organismal process	0.35374	8	Phvul.005G110900/Phvul.011G041400/Phvul.011G202200/Phvul.005G029400/Phvul.005G088100/Phvul.005G088200/Phvul.006G194300/Phvul.011G149500
Biological process	GO:0010629	negative regulation of gene expression	0.364215	2	Phvul.002G279500/Phvul.003G281400
Biological process	GO:0046488	phosphatidylinositol metabolic process	0.364245	4	Phvul.001G181400/Phvul.002G223600/Phvul.009G191800/Phvul.011G148400
Biological process	GO:1901605	alpha-amino acid metabolic process	0.367328	6	novel.1364/novel.1489/Phvul.008G259900/Phvul.001G247200/Phvul.002G101900/Phvul.005G127100
Biological process	GO:0048519	negative regulation of biological process	0.367367	3	Phvul.002G279500/Phvul.003G281400/Phvul.011G028100
Biological process	GO:0006753	nucleoside phosphate metabolic process	0.371598	10	Phvul.002G118900/Phvul.006G044600/Phvul.008G209600/Phvul.009G003100/Phvul.001G040900/Phvul.001G209900/Phvul.004G000800/Phvul.007G036500/Phvul.007G110900/Phvul.008G180200
Biological process	GO:0065003	protein-containing complex assembly	0.374448	5	Phvul.003G206900/Phvul.008G274500/Phvul.010G060600/Phvul.011G155100/Phvul.004G017800
Biological process	GO:0006650	glycerophospholipid metabolic process	0.381587	4	Phvul.001G181400/Phvul.002G223600/Phvul.009G191800/Phvul.011G148400
Biological process	GO:0006820	anion transport	0.385318	7	Phvul.003G170300/Phvul.003G276300/Phvul.007G174100/Phvul.009G028400/Phvul.010G152700/Phvul.001G083800/Phvul.002G082700
Biological process	GO:0009116	nucleoside metabolic process	0.388134	3	Phvul.008G209600/Phvul.011G170200/Phvul.001G209900
Biological process	GO:0048193	Golgi vesicle transport	0.388134	3	novel.334/novel.819/Phvul.001G026000
Biological process	GO:1901657	glycosyl compound metabolic process	0.388134	3	Phvul.008G209600/Phvul.011G170200/Phvul.001G209900
Biological process	GO:0009247	glycolipid biosynthetic process	0.391555	2	Phvul.009G191800/Phvul.003G026900
Biological process	GO:0018205	peptidyl-lysine modification	0.391555	2	Phvul.006G104500/Phvul.005G012600
Biological process	GO:0046467	membrane lipid biosynthetic process	0.391555	2	Phvul.009G191800/Phvul.003G026900
Biological process	GO:0048583	regulation of response to stimulus	0.391555	2	Phvul.008G281600/Phvul.001G040900
Biological process	GO:0044283	small molecule biosynthetic process	0.394556	16	novel.1364/novel.1489/Phvul.001G225000/Phvul.006G215000/Phvul.007G009200/Phvul.008G259900/Phvul.009G003100/Phvul.001G247200/Phvul.002G101900/Phvul.004G000800/Phvul.004G067300/Phvul.007G085500/Phvul.007G110900/Phvul.008G180200/Phvul.005G127100/Phvul.002G139200
Biological process	GO:0016051	carbohydrate biosynthetic process	0.399944	8	Phvul.002G102300/Phvul.008G279800/Phvul.011G101500/Phvul.003G026900/Phvul.003G053000/Phvul.007G031800/Phvul.008G180200/Phvul.002G139200
Biological process	GO:0044255	cellular lipid metabolic process	0.403188	13	Phvul.001G181400/Phvul.002G026400/Phvul.002G054200/Phvul.002G223600/Phvul.006G215000/Phvul.007G009200/Phvul.009G191800/Phvul.011G119700/Phvul.003G026900/Phvul.004G067300/Phvul.006G208800/Phvul.007G085500/Phvul.011G148400
Biological process	GO:0009144	purine nucleoside triphosphate metabolic process	0.408169	6	Phvul.006G044600/Phvul.008G209600/Phvul.009G003100/Phvul.004G000800/Phvul.007G110900/Phvul.008G180200
Biological process	GO:0009199	ribonucleoside triphosphate metabolic process	0.408169	6	Phvul.006G044600/Phvul.008G209600/Phvul.009G003100/Phvul.004G000800/Phvul.007G110900/Phvul.008G180200
Biological process	GO:0009205	purine ribonucleoside triphosphate metabolic process	0.408169	6	Phvul.006G044600/Phvul.008G209600/Phvul.009G003100/Phvul.004G000800/Phvul.007G110900/Phvul.008G180200
Biological process	GO:0006633	fatty acid biosynthetic process	0.416081	4	Phvul.006G215000/Phvul.007G009200/Phvul.004G067300/Phvul.007G085500
Biological process	GO:0016569	covalent chromatin modification	0.418353	2	Phvul.006G104500/Phvul.005G012600
Biological process	GO:0016570	histone modification	0.418353	2	Phvul.006G104500/Phvul.005G012600
Biological process	GO:0030258	lipid modification	0.418353	2	Phvul.002G223600/Phvul.011G148400
Biological process	GO:0006855	drug transmembrane transport	0.419794	5	Phvul.004G152300/Phvul.007G034600/Phvul.009G034100/Phvul.009G034200/Phvul.011G040200
Biological process	GO:0015893	drug transport	0.419794	5	Phvul.004G152300/Phvul.007G034600/Phvul.009G034100/Phvul.009G034200/Phvul.011G040200
Biological process	GO:0042493	response to drug	0.419794	5	Phvul.004G152300/Phvul.007G034600/Phvul.009G034100/Phvul.009G034200/Phvul.011G040200
Biological process	GO:0009141	nucleoside triphosphate metabolic process	0.421751	6	Phvul.006G044600/Phvul.008G209600/Phvul.009G003100/Phvul.004G000800/Phvul.007G110900/Phvul.008G180200
Biological process	GO:0005996	monosaccharide metabolic process	0.429114	3	Phvul.001G115700/Phvul.008G180200/Phvul.002G139200
Biological process	GO:0006352	DNA-templated transcription, initiation	0.429114	3	Phvul.001G056500/Phvul.001G056600/Phvul.002G155700
Biological process	GO:0006479	protein methylation	0.444537	2	Phvul.006G104500/Phvul.005G012600
Biological process	GO:0008213	protein alkylation	0.444537	2	Phvul.006G104500/Phvul.005G012600
Biological process	GO:0009072	aromatic amino acid family metabolic process	0.444537	2	Phvul.001G247200/Phvul.005G127100
Biological process	GO:0006952	defense response	0.448774	6	Phvul.011G183400/Phvul.011G183500/Phvul.001G241300/Phvul.009G193200/Phvul.007G093600/Phvul.008G225500
Biological process	GO:0030001	metal ion transport	0.44964	12	Phvul.001G205300/Phvul.007G247500/Phvul.008G189300/Phvul.009G142400/Phvul.010G095900/Phvul.011G060400/Phvul.011G060500/Phvul.007G075000/Phvul.010G095600/Phvul.011G084200/Phvul.004G107100/Phvul.004G106900
Biological process	GO:0006096	glycolytic process	0.450124	4	Phvul.009G003100/Phvul.004G000800/Phvul.007G110900/Phvul.008G180200
Biological process	GO:0006757	ATP generation from ADP	0.450124	4	Phvul.009G003100/Phvul.004G000800/Phvul.007G110900/Phvul.008G180200
Biological process	GO:0009135	purine nucleoside diphosphate metabolic process	0.450124	4	Phvul.009G003100/Phvul.004G000800/Phvul.007G110900/Phvul.008G180200
Biological process	GO:0009179	purine ribonucleoside diphosphate metabolic process	0.450124	4	Phvul.009G003100/Phvul.004G000800/Phvul.007G110900/Phvul.008G180200
Biological process	GO:0009185	ribonucleoside diphosphate metabolic process	0.450124	4	Phvul.009G003100/Phvul.004G000800/Phvul.007G110900/Phvul.008G180200
Biological process	GO:0042866	pyruvate biosynthetic process	0.450124	4	Phvul.009G003100/Phvul.004G000800/Phvul.007G110900/Phvul.008G180200
Biological process	GO:0046031	ADP metabolic process	0.450124	4	Phvul.009G003100/Phvul.004G000800/Phvul.007G110900/Phvul.008G180200
Biological process	GO:0055086	nucleobase-containing small molecule metabolic process	0.461253	11	Phvul.002G118900/Phvul.006G044600/Phvul.008G209600/Phvul.009G003100/Phvul.011G170200/Phvul.001G040900/Phvul.001G209900/Phvul.004G000800/Phvul.007G036500/Phvul.007G110900/Phvul.008G180200
Biological process	GO:0006754	ATP biosynthetic process	0.464544	5	Phvul.006G044600/Phvul.009G003100/Phvul.004G000800/Phvul.007G110900/Phvul.008G180200
Biological process	GO:1901135	carbohydrate derivative metabolic process	0.466576	16	Phvul.002G118900/Phvul.006G044600/Phvul.008G133000/Phvul.008G209600/Phvul.009G003100/Phvul.009G191800/Phvul.009G254400/Phvul.011G170200/Phvul.001G209900/Phvul.001G254800/Phvul.002G260100/Phvul.003G026900/Phvul.004G000800/Phvul.007G036500/Phvul.007G110900/Phvul.008G180200
Biological process	GO:0006090	pyruvate metabolic process	0.466911	4	Phvul.009G003100/Phvul.004G000800/Phvul.007G110900/Phvul.008G180200
Biological process	GO:0006950	response to stress	0.467297	25	novel.696/Phvul.001G143900/Phvul.001G186500/Phvul.002G205800/Phvul.003G206900/Phvul.004G012200/Phvul.005G113800/Phvul.005G152500/Phvul.008G281600/Phvul.011G183400/Phvul.011G183500/Phvul.L000400/Phvul.001G241300/Phvul.002G051600/Phvul.007G022600/Phvul.007G218700/Phvul.007G232900/Phvul.008G239500/Phvul.009G004400/Phvul.009G124600/Phvul.009G193200/Phvul.009G235800/Phvul.011G028100/Phvul.007G093600/P…
Biological process	GO:0006664	glycolipid metabolic process	0.47005	2	Phvul.009G191800/Phvul.003G026900
Biological process	GO:1903509	liposaccharide metabolic process	0.47005	2	Phvul.009G191800/Phvul.003G026900
Biological process	GO:0090407	organophosphate biosynthetic process	0.47388	10	Phvul.006G044600/Phvul.008G209600/Phvul.009G003100/Phvul.009G191800/Phvul.001G040900/Phvul.003G026900/Phvul.004G000800/Phvul.006G208800/Phvul.007G110900/Phvul.008G180200
Biological process	GO:0009166	nucleotide catabolic process	0.483509	4	Phvul.009G003100/Phvul.004G000800/Phvul.007G110900/Phvul.008G180200
Biological process	GO:1901292	nucleoside phosphate catabolic process	0.483509	4	Phvul.009G003100/Phvul.004G000800/Phvul.007G110900/Phvul.008G180200
Biological process	GO:0032259	methylation	0.488575	3	Phvul.006G104500/Phvul.011G172200/Phvul.005G012600
Biological process	GO:0009127	purine nucleoside monophosphate biosynthetic process	0.508206	5	Phvul.006G044600/Phvul.009G003100/Phvul.004G000800/Phvul.007G110900/Phvul.008G180200
Biological process	GO:0009156	ribonucleoside monophosphate biosynthetic process	0.508206	5	Phvul.006G044600/Phvul.009G003100/Phvul.004G000800/Phvul.007G110900/Phvul.008G180200
Biological process	GO:0009168	purine ribonucleoside monophosphate biosynthetic process	0.508206	5	Phvul.006G044600/Phvul.009G003100/Phvul.004G000800/Phvul.007G110900/Phvul.008G180200
Biological process	GO:0015672	monovalent inorganic cation transport	0.508206	5	Phvul.006G044600/Phvul.009G142400/Phvul.010G095900/Phvul.011G038500/Phvul.010G095600
Biological process	GO:0019362	pyridine nucleotide metabolic process	0.508206	5	Phvul.009G003100/Phvul.004G000800/Phvul.007G036500/Phvul.007G110900/Phvul.008G180200
Biological process	GO:0046496	nicotinamide nucleotide metabolic process	0.508206	5	Phvul.009G003100/Phvul.004G000800/Phvul.007G036500/Phvul.007G110900/Phvul.008G180200
Biological process	GO:0006165	nucleoside diphosphate phosphorylation	0.516058	4	Phvul.009G003100/Phvul.004G000800/Phvul.007G110900/Phvul.008G180200
Biological process	GO:0046939	nucleotide phosphorylation	0.516058	4	Phvul.009G003100/Phvul.004G000800/Phvul.007G110900/Phvul.008G180200
Biological process	GO:0006073	cellular glucan metabolic process	0.52051	7	Phvul.002G008400/Phvul.002G136200/Phvul.002G311200/Phvul.003G231900/Phvul.008G129100/Phvul.008G279800/Phvul.011G101500
Biological process	GO:0044042	glucan metabolic process	0.52051	7	Phvul.002G008400/Phvul.002G136200/Phvul.002G311200/Phvul.003G231900/Phvul.008G129100/Phvul.008G279800/Phvul.011G101500
Biological process	GO:0044264	cellular polysaccharide metabolic process	0.52051	7	Phvul.002G008400/Phvul.002G136200/Phvul.002G311200/Phvul.003G231900/Phvul.008G129100/Phvul.008G279800/Phvul.011G101500
Biological process	GO:0009142	nucleoside triphosphate biosynthetic process	0.522445	5	Phvul.006G044600/Phvul.009G003100/Phvul.004G000800/Phvul.007G110900/Phvul.008G180200
Biological process	GO:0009145	purine nucleoside triphosphate biosynthetic process	0.522445	5	Phvul.006G044600/Phvul.009G003100/Phvul.004G000800/Phvul.007G110900/Phvul.008G180200
Biological process	GO:0009201	ribonucleoside triphosphate biosynthetic process	0.522445	5	Phvul.006G044600/Phvul.009G003100/Phvul.004G000800/Phvul.007G110900/Phvul.008G180200
Biological process	GO:0009206	purine ribonucleoside triphosphate biosynthetic process	0.522445	5	Phvul.006G044600/Phvul.009G003100/Phvul.004G000800/Phvul.007G110900/Phvul.008G180200
Biological process	GO:0043933	protein-containing complex subunit organization	0.522445	5	Phvul.003G206900/Phvul.008G274500/Phvul.010G060600/Phvul.011G155100/Phvul.004G017800
Biological process	GO:0046034	ATP metabolic process	0.522445	5	Phvul.006G044600/Phvul.009G003100/Phvul.004G000800/Phvul.007G110900/Phvul.008G180200
Biological process	GO:0098655	cation transmembrane transport	0.522445	5	Phvul.006G044600/Phvul.009G142400/Phvul.011G038500/Phvul.011G060400/Phvul.011G060500
Biological process	GO:0098660	inorganic ion transmembrane transport	0.522445	5	Phvul.006G044600/Phvul.009G142400/Phvul.011G038500/Phvul.011G060400/Phvul.011G060500
Biological process	GO:0098662	inorganic cation transmembrane transport	0.522445	5	Phvul.006G044600/Phvul.009G142400/Phvul.011G038500/Phvul.011G060400/Phvul.011G060500
Biological process	GO:0017144	drug metabolic process	0.524018	10	Phvul.001G225000/Phvul.003G097900/Phvul.005G095300/Phvul.006G044600/Phvul.009G003100/Phvul.009G254400/Phvul.004G000800/Phvul.007G110900/Phvul.008G180200/Phvul.005G127100
Biological process	GO:0034220	ion transmembrane transport	0.532345	7	Phvul.003G276300/Phvul.006G044600/Phvul.009G142400/Phvul.011G038500/Phvul.011G060400/Phvul.011G060500/Phvul.001G083800
Biological process	GO:0006733	oxidoreduction coenzyme metabolic process	0.536504	5	Phvul.009G003100/Phvul.004G000800/Phvul.007G036500/Phvul.007G110900/Phvul.008G180200
Biological process	GO:0009124	nucleoside monophosphate biosynthetic process	0.536504	5	Phvul.006G044600/Phvul.009G003100/Phvul.004G000800/Phvul.007G110900/Phvul.008G180200
Biological process	GO:0072524	pyridine-containing compound metabolic process	0.536504	5	Phvul.009G003100/Phvul.004G000800/Phvul.007G036500/Phvul.007G110900/Phvul.008G180200
Biological process	GO:0009690	cytokinin metabolic process	0.538557	1	Phvul.011G014000
Biological process	GO:0010817	regulation of hormone levels	0.538557	1	Phvul.011G014000
Biological process	GO:0034754	cellular hormone metabolic process	0.538557	1	Phvul.011G014000
Biological process	GO:0042445	hormone metabolic process	0.538557	1	Phvul.011G014000
Biological process	GO:0051235	maintenance of location	0.538557	1	Phvul.006G170800
Biological process	GO:0051604	protein maturation	0.538557	1	Phvul.003G184600
Biological process	GO:0019318	hexose metabolic process	0.542167	2	Phvul.008G180200/Phvul.002G139200
Biological process	GO:0009132	nucleoside diphosphate metabolic process	0.547622	4	Phvul.009G003100/Phvul.004G000800/Phvul.007G110900/Phvul.008G180200
Biological process	GO:0016567	protein ubiquitination	0.550371	5	Phvul.001G228500/Phvul.006G107800/Phvul.007G267700/Phvul.009G048000/Phvul.008G238500
Biological process	GO:0043436	oxoacid metabolic process	0.551972	21	novel.1364/novel.1489/Phvul.001G225000/Phvul.002G204900/Phvul.003G209100/Phvul.005G095300/Phvul.006G215000/Phvul.007G009200/Phvul.008G168000/Phvul.008G259900/Phvul.009G003100/Phvul.009G121000/Phvul.009G239100/Phvul.001G247200/Phvul.002G101900/Phvul.004G000800/Phvul.004G067300/Phvul.007G085500/Phvul.007G110900/Phvul.008G180200/Phvul.005G127100
Biological process	GO:0042221	response to chemical	0.556108	11	Phvul.002G303700/Phvul.004G152300/Phvul.007G034600/Phvul.009G002000/Phvul.009G034100/Phvul.009G034200/Phvul.009G049900/Phvul.011G040200/Phvul.011G131800/Phvul.009G004400/Phvul.009G161900
Biological process	GO:0006082	organic acid metabolic process	0.558683	21	novel.1364/novel.1489/Phvul.001G225000/Phvul.002G204900/Phvul.003G209100/Phvul.005G095300/Phvul.006G215000/Phvul.007G009200/Phvul.008G168000/Phvul.008G259900/Phvul.009G003100/Phvul.009G121000/Phvul.009G239100/Phvul.001G247200/Phvul.002G101900/Phvul.004G000800/Phvul.004G067300/Phvul.007G085500/Phvul.007G110900/Phvul.008G180200/Phvul.005G127100
Biological process	GO:0009451	RNA modification	0.5628	3	Phvul.002G309000/Phvul.010G125700/Phvul.011G172200
Biological process	GO:0009056	catabolic process	0.563667	14	novel.286/Phvul.001G260000/Phvul.002G000300/Phvul.002G106100/Phvul.002G306300/Phvul.002G306500/Phvul.009G003100/Phvul.009G254400/Phvul.010G082000/Phvul.004G000800/Phvul.005G029400/Phvul.007G110900/Phvul.008G180200/Phvul.010G143500
Biological process	GO:0071702	organic substance transport	0.563667	14	novel.334/novel.819/Phvul.002G256000/Phvul.002G313400/Phvul.003G276300/Phvul.001G083800/Phvul.002G082700/Phvul.002G278000/Phvul.003G155500/Phvul.004G086100/Phvul.004G172500/Phvul.007G026500/Phvul.010G021100/Phvul.011G102200
Biological process	GO:0009126	purine nucleoside monophosphate metabolic process	0.564035	5	Phvul.006G044600/Phvul.009G003100/Phvul.004G000800/Phvul.007G110900/Phvul.008G180200
Biological process	GO:0009161	ribonucleoside monophosphate metabolic process	0.564035	5	Phvul.006G044600/Phvul.009G003100/Phvul.004G000800/Phvul.007G110900/Phvul.008G180200
Biological process	GO:0009167	purine ribonucleoside monophosphate metabolic process	0.564035	5	Phvul.006G044600/Phvul.009G003100/Phvul.004G000800/Phvul.007G110900/Phvul.008G180200
Biological process	GO:0032446	protein modification by small protein conjugation	0.564035	5	Phvul.001G228500/Phvul.006G107800/Phvul.007G267700/Phvul.009G048000/Phvul.008G238500
Biological process	GO:0006221	pyrimidine nucleotide biosynthetic process	0.572921	1	Phvul.001G040900
Biological process	GO:0006779	porphyrin-containing compound biosynthetic process	0.572921	1	Phvul.009G218100
Biological process	GO:0006904	vesicle docking involved in exocytosis	0.572921	1	Phvul.007G247400
Biological process	GO:0048285	organelle fission	0.572921	1	Phvul.005G116900
Biological process	GO:0140029	exocytic process	0.572921	1	Phvul.007G247400
Biological process	GO:0022607	cellular component assembly	0.577731	6	Phvul.003G206900/Phvul.008G274500/Phvul.010G060600/Phvul.011G155100/Phvul.003G110200/Phvul.004G017800
Biological process	GO:0046434	organophosphate catabolic process	0.578079	4	Phvul.009G003100/Phvul.004G000800/Phvul.007G110900/Phvul.008G180200
Biological process	GO:0009123	nucleoside monophosphate metabolic process	0.590713	5	Phvul.006G044600/Phvul.009G003100/Phvul.004G000800/Phvul.007G110900/Phvul.008G180200
Biological process	GO:0019359	nicotinamide nucleotide biosynthetic process	0.592862	4	Phvul.009G003100/Phvul.004G000800/Phvul.007G110900/Phvul.008G180200
Biological process	GO:0019363	pyridine nucleotide biosynthetic process	0.592862	4	Phvul.009G003100/Phvul.004G000800/Phvul.007G110900/Phvul.008G180200
Biological process	GO:0044270	cellular nitrogen compound catabolic process	0.60371	5	Phvul.001G260000/Phvul.009G003100/Phvul.004G000800/Phvul.007G110900/Phvul.008G180200
Biological process	GO:0005985	sucrose metabolic process	0.60473	1	Phvul.003G127500
Biological process	GO:0006220	pyrimidine nucleotide metabolic process	0.60473	1	Phvul.001G040900
Biological process	GO:0006612	protein targeting to membrane	0.60473	1	Phvul.003G155500
Biological process	GO:0006613	cotranslational protein targeting to membrane	0.60473	1	Phvul.003G155500
Biological process	GO:0006614	SRP-dependent cotranslational protein targeting to membrane	0.60473	1	Phvul.003G155500
Biological process	GO:0009966	regulation of signal transduction	0.60473	1	Phvul.001G040900
Biological process	GO:0010646	regulation of cell communication	0.60473	1	Phvul.001G040900
Biological process	GO:0015980	energy derivation by oxidation of organic compounds	0.60473	1	Phvul.005G095300
Biological process	GO:0022406	membrane docking	0.60473	1	Phvul.007G247400
Biological process	GO:0023051	regulation of signaling	0.60473	1	Phvul.001G040900
Biological process	GO:0032268	regulation of cellular protein metabolic process	0.60473	1	Phvul.008G049600
Biological process	GO:0045047	protein targeting to ER	0.60473	1	Phvul.003G155500
Biological process	GO:0045333	cellular respiration	0.60473	1	Phvul.005G095300
Biological process	GO:0046148	pigment biosynthetic process	0.60473	1	Phvul.009G218100
Biological process	GO:0048278	vesicle docking	0.60473	1	Phvul.007G247400
Biological process	GO:0051640	organelle localization	0.60473	1	Phvul.007G247400
Biological process	GO:0072599	establishment of protein localization to endoplasmic reticulum	0.60473	1	Phvul.003G155500
Biological process	GO:0140056	organelle localization by membrane tethering	0.60473	1	Phvul.007G247400
Biological process	GO:0098656	anion transmembrane transport	0.60718	2	Phvul.003G276300/Phvul.001G083800
Biological process	GO:1903825	organic acid transmembrane transport	0.60718	2	Phvul.003G276300/Phvul.001G083800
Biological process	GO:1905039	carboxylic acid transmembrane transport	0.60718	2	Phvul.003G276300/Phvul.001G083800
Biological process	GO:0034404	nucleobase-containing small molecule biosynthetic process	0.607335	4	Phvul.009G003100/Phvul.004G000800/Phvul.007G110900/Phvul.008G180200
Biological process	GO:1901137	carbohydrate derivative biosynthetic process	0.609751	10	Phvul.006G044600/Phvul.008G133000/Phvul.009G003100/Phvul.009G191800/Phvul.001G254800/Phvul.002G260100/Phvul.003G026900/Phvul.004G000800/Phvul.007G110900/Phvul.008G180200
Biological process	GO:0005976	polysaccharide metabolic process	0.611551	7	Phvul.002G008400/Phvul.002G136200/Phvul.002G311200/Phvul.003G231900/Phvul.008G129100/Phvul.008G279800/Phvul.011G101500
Biological process	GO:0006486	protein glycosylation	0.613963	3	Phvul.008G133000/Phvul.001G254800/Phvul.002G260100
Biological process	GO:0043413	macromolecule glycosylation	0.613963	3	Phvul.008G133000/Phvul.001G254800/Phvul.002G260100
Biological process	GO:0006091	generation of precursor metabolites and energy	0.616469	5	Phvul.005G095300/Phvul.009G003100/Phvul.004G000800/Phvul.007G110900/Phvul.008G180200
Biological process	GO:0009152	purine ribonucleotide biosynthetic process	0.616469	5	Phvul.006G044600/Phvul.009G003100/Phvul.004G000800/Phvul.007G110900/Phvul.008G180200
Biological process	GO:0009260	ribonucleotide biosynthetic process	0.616469	5	Phvul.006G044600/Phvul.009G003100/Phvul.004G000800/Phvul.007G110900/Phvul.008G180200
Biological process	GO:0046390	ribose phosphate biosynthetic process	0.616469	5	Phvul.006G044600/Phvul.009G003100/Phvul.004G000800/Phvul.007G110900/Phvul.008G180200
Biological process	GO:1901575	organic substance catabolic process	0.618655	13	novel.286/Phvul.001G260000/Phvul.002G000300/Phvul.002G106100/Phvul.002G306300/Phvul.002G306500/Phvul.009G003100/Phvul.009G254400/Phvul.004G000800/Phvul.005G029400/Phvul.007G110900/Phvul.008G180200/Phvul.010G143500
Biological process	GO:0006631	fatty acid metabolic process	0.621489	4	Phvul.006G215000/Phvul.007G009200/Phvul.004G067300/Phvul.007G085500
Biological process	GO:0072525	pyridine-containing compound biosynthetic process	0.621489	4	Phvul.009G003100/Phvul.004G000800/Phvul.007G110900/Phvul.008G180200
Biological process	GO:0006643	membrane lipid metabolic process	0.627234	2	Phvul.009G191800/Phvul.003G026900
Biological process	GO:0044272	sulfur compound biosynthetic process	0.627234	2	novel.1364/novel.1489
Biological process	GO:0019439	aromatic compound catabolic process	0.628984	5	Phvul.009G003100/Phvul.010G082000/Phvul.004G000800/Phvul.007G110900/Phvul.008G180200
Biological process	GO:0015711	organic anion transport	0.630095	3	Phvul.003G276300/Phvul.001G083800/Phvul.002G082700
Biological process	GO:0015849	organic acid transport	0.630095	3	Phvul.003G276300/Phvul.001G083800/Phvul.002G082700
Biological process	GO:0046942	carboxylic acid transport	0.630095	3	Phvul.003G276300/Phvul.001G083800/Phvul.002G082700
Biological process	GO:0006298	mismatch repair	0.634173	1	Phvul.007G232900
Biological process	GO:0006497	protein lipidation	0.634173	1	Phvul.009G191800
Biological process	GO:0006506	GPI anchor biosynthetic process	0.634173	1	Phvul.009G191800
Biological process	GO:0006661	phosphatidylinositol biosynthetic process	0.634173	1	Phvul.009G191800
Biological process	GO:0006739	NADP metabolic process	0.634173	1	Phvul.007G036500
Biological process	GO:0015985	energy coupled proton transport, down electrochemical gradient	0.634173	1	Phvul.006G044600
Biological process	GO:0015986	ATP synthesis coupled proton transport	0.634173	1	Phvul.006G044600
Biological process	GO:0031123	RNA 3'-end processing	0.634173	1	Phvul.L002300
Biological process	GO:0042157	lipoprotein metabolic process	0.634173	1	Phvul.009G191800
Biological process	GO:0042158	lipoprotein biosynthetic process	0.634173	1	Phvul.009G191800
Biological process	GO:0050790	regulation of catalytic activity	0.634173	1	Phvul.008G049600
Biological process	GO:0009733	response to auxin	0.635317	4	Phvul.002G303700/Phvul.009G002000/Phvul.009G049900/Phvul.011G131800
Biological process	GO:0006399	tRNA metabolic process	0.636241	6	Phvul.002G309000/Phvul.008G188200/Phvul.009G239100/Phvul.010G125700/Phvul.011G172200/Phvul.009G002300
Biological process	GO:0006164	purine nucleotide biosynthetic process	0.641248	5	Phvul.006G044600/Phvul.009G003100/Phvul.004G000800/Phvul.007G110900/Phvul.008G180200
Biological process	GO:0072522	purine-containing compound biosynthetic process	0.653258	5	Phvul.006G044600/Phvul.009G003100/Phvul.004G000800/Phvul.007G110900/Phvul.008G180200
Biological process	GO:0006732	coenzyme metabolic process	0.653423	7	Phvul.002G118900/Phvul.008G209600/Phvul.009G003100/Phvul.004G000800/Phvul.007G036500/Phvul.007G110900/Phvul.008G180200
Biological process	GO:0033036	macromolecule localization	0.660294	11	novel.334/novel.819/Phvul.002G313400/Phvul.006G170800/Phvul.002G278000/Phvul.003G155500/Phvul.004G086100/Phvul.004G172500/Phvul.007G026500/Phvul.010G021100/Phvul.011G102200
Biological process	GO:0006790	sulfur compound metabolic process	0.660939	3	novel.1364/novel.1489/Phvul.002G010900
Biological process	GO:0006026	aminoglycan catabolic process	0.661427	1	Phvul.009G254400
Biological process	GO:0006030	chitin metabolic process	0.661427	1	Phvul.009G254400
Biological process	GO:0006032	chitin catabolic process	0.661427	1	Phvul.009G254400
Biological process	GO:0006040	amino sugar metabolic process	0.661427	1	Phvul.009G254400
Biological process	GO:0009832	plant-type cell wall biogenesis	0.661427	1	Phvul.003G110200
Biological process	GO:0010215	cellulose microfibril organization	0.661427	1	Phvul.003G110200
Biological process	GO:0016049	cell growth	0.661427	1	Phvul.003G110200
Biological process	GO:0016998	cell wall macromolecule catabolic process	0.661427	1	Phvul.009G254400
Biological process	GO:0030198	extracellular matrix organization	0.661427	1	Phvul.003G110200
Biological process	GO:0040007	growth	0.661427	1	Phvul.003G110200
Biological process	GO:0043062	extracellular structure organization	0.661427	1	Phvul.003G110200
Biological process	GO:0044036	cell wall macromolecule metabolic process	0.661427	1	Phvul.009G254400
Biological process	GO:0046348	amino sugar catabolic process	0.661427	1	Phvul.009G254400
Biological process	GO:0046474	glycerophospholipid biosynthetic process	0.661427	1	Phvul.009G191800
Biological process	GO:0048523	negative regulation of cellular process	0.661427	1	Phvul.011G028100
Biological process	GO:0051246	regulation of protein metabolic process	0.661427	1	Phvul.008G049600
Biological process	GO:0070726	cell wall assembly	0.661427	1	Phvul.003G110200
Biological process	GO:0071668	plant-type cell wall assembly	0.661427	1	Phvul.003G110200
Biological process	GO:1901071	glucosamine-containing compound metabolic process	0.661427	1	Phvul.009G254400
Biological process	GO:1901072	glucosamine-containing compound catabolic process	0.661427	1	Phvul.009G254400
Biological process	GO:0006511	ubiquitin-dependent protein catabolic process	0.675647	3	Phvul.002G000300/Phvul.002G106100/Phvul.005G029400
Biological process	GO:0009100	glycoprotein metabolic process	0.675647	3	Phvul.008G133000/Phvul.001G254800/Phvul.002G260100
Biological process	GO:0009101	glycoprotein biosynthetic process	0.675647	3	Phvul.008G133000/Phvul.001G254800/Phvul.002G260100
Biological process	GO:0019941	modification-dependent protein catabolic process	0.675647	3	Phvul.002G000300/Phvul.002G106100/Phvul.005G029400
Biological process	GO:0043632	modification-dependent macromolecule catabolic process	0.675647	3	Phvul.002G000300/Phvul.002G106100/Phvul.005G029400
Biological process	GO:0009165	nucleotide biosynthetic process	0.679425	6	Phvul.006G044600/Phvul.009G003100/Phvul.001G040900/Phvul.004G000800/Phvul.007G110900/Phvul.008G180200
Biological process	GO:1901293	nucleoside phosphate biosynthetic process	0.679425	6	Phvul.006G044600/Phvul.009G003100/Phvul.001G040900/Phvul.004G000800/Phvul.007G110900/Phvul.008G180200
Biological process	GO:0006778	porphyrin-containing compound metabolic process	0.686652	1	Phvul.009G218100
Biological process	GO:0065009	regulation of molecular function	0.686652	1	Phvul.008G049600
Biological process	GO:0070085	glycosylation	0.689879	3	Phvul.008G133000/Phvul.001G254800/Phvul.002G260100
Biological process	GO:0015031	protein transport	0.691006	9	novel.334/novel.819/Phvul.002G313400/Phvul.002G278000/Phvul.003G155500/Phvul.004G086100/Phvul.004G172500/Phvul.010G021100/Phvul.011G102200
Biological process	GO:0015833	peptide transport	0.691006	9	novel.334/novel.819/Phvul.002G313400/Phvul.002G278000/Phvul.003G155500/Phvul.004G086100/Phvul.004G172500/Phvul.010G021100/Phvul.011G102200
Biological process	GO:0042886	amide transport	0.691006	9	novel.334/novel.819/Phvul.002G313400/Phvul.002G278000/Phvul.003G155500/Phvul.004G086100/Phvul.004G172500/Phvul.010G021100/Phvul.011G102200
Biological process	GO:0034655	nucleobase-containing compound catabolic process	0.699424	4	Phvul.009G003100/Phvul.004G000800/Phvul.007G110900/Phvul.008G180200
Biological process	GO:0051276	chromosome organization	0.699424	4	Phvul.003G206900/Phvul.005G116900/Phvul.006G104500/Phvul.005G012600
Biological process	GO:0019752	carboxylic acid metabolic process	0.703174	19	novel.1364/novel.1489/Phvul.001G225000/Phvul.002G204900/Phvul.003G209100/Phvul.005G095300/Phvul.006G215000/Phvul.007G009200/Phvul.008G259900/Phvul.009G003100/Phvul.009G239100/Phvul.001G247200/Phvul.002G101900/Phvul.004G000800/Phvul.004G067300/Phvul.007G085500/Phvul.007G110900/Phvul.008G180200/Phvul.005G127100
Biological process	GO:0006505	GPI anchor metabolic process	0.710001	1	Phvul.009G191800
Biological process	GO:0006835	dicarboxylic acid transport	0.710001	1	Phvul.002G082700
Biological process	GO:0015740	C4-dicarboxylate transport	0.710001	1	Phvul.002G082700
Biological process	GO:0015743	malate transport	0.710001	1	Phvul.002G082700
Biological process	GO:0042440	pigment metabolic process	0.710001	1	Phvul.009G218100
Biological process	GO:0034660	ncRNA metabolic process	0.728599	7	Phvul.002G309000/Phvul.007G046900/Phvul.008G188200/Phvul.009G239100/Phvul.010G125700/Phvul.011G172200/Phvul.009G002300
Biological process	GO:0018193	peptidyl-amino acid modification	0.729745	3	Phvul.006G104500/Phvul.008G049200/Phvul.005G012600
Biological process	GO:0009664	plant-type cell wall organization	0.731613	1	Phvul.003G110200
Biological process	GO:0022402	cell cycle process	0.731613	1	Phvul.005G116900
Biological process	GO:0042737	drug catabolic process	0.731613	1	Phvul.009G254400
Biological process	GO:0048522	positive regulation of cellular process	0.731613	1	Phvul.001G040900
Biological process	GO:0071669	plant-type cell wall organization or biogenesis	0.731613	1	Phvul.003G110200
Biological process	GO:0072528	pyrimidine-containing compound biosynthetic process	0.731613	1	Phvul.001G040900
Biological process	GO:0006887	exocytosis	0.74576	2	Phvul.007G247400/Phvul.008G252200
Biological process	GO:0032940	secretion by cell	0.74576	2	Phvul.007G247400/Phvul.008G252200
Biological process	GO:0046903	secretion	0.74576	2	Phvul.007G247400/Phvul.008G252200
Biological process	GO:1902600	proton transmembrane transport	0.74576	2	Phvul.006G044600/Phvul.011G038500
Biological process	GO:0045184	establishment of protein localization	0.746289	9	novel.334/novel.819/Phvul.002G313400/Phvul.002G278000/Phvul.003G155500/Phvul.004G086100/Phvul.004G172500/Phvul.010G021100/Phvul.011G102200
Biological process	GO:0006022	aminoglycan metabolic process	0.751616	1	Phvul.009G254400
Biological process	GO:0006470	protein dephosphorylation	0.751616	1	Phvul.007G022300
Biological process	GO:0006605	protein targeting	0.751616	1	Phvul.003G155500
Biological process	GO:0016311	dephosphorylation	0.751616	1	Phvul.007G022300
Biological process	GO:0035556	intracellular signal transduction	0.75454	10	Phvul.002G004800/Phvul.007G256900/Phvul.009G027000/Phvul.003G007200/Phvul.003G224200/Phvul.008G076200/Phvul.008G224000/Phvul.011G061100/Phvul.011G070700/Phvul.011G213600
Biological process	GO:0034637	cellular carbohydrate biosynthetic process	0.758791	5	Phvul.002G102300/Phvul.008G279800/Phvul.011G101500/Phvul.003G053000/Phvul.007G031800
Biological process	GO:0006396	RNA processing	0.760767	9	Phvul.002G309000/Phvul.006G178100/Phvul.007G046900/Phvul.008G188200/Phvul.010G125700/Phvul.011G172200/Phvul.003G198700/Phvul.009G002300/Phvul.L002300
Biological process	GO:0070647	protein modification by small protein conjugation or removal	0.763837	6	Phvul.001G228500/Phvul.001G252400/Phvul.006G107800/Phvul.007G267700/Phvul.009G048000/Phvul.008G238500
Biological process	GO:0046700	heterocycle catabolic process	0.765129	4	Phvul.009G003100/Phvul.004G000800/Phvul.007G110900/Phvul.008G180200
Biological process	GO:0009719	response to endogenous stimulus	0.767877	5	Phvul.002G303700/Phvul.009G002000/Phvul.009G049900/Phvul.011G131800/Phvul.009G161900
Biological process	GO:0009725	response to hormone	0.767877	5	Phvul.002G303700/Phvul.009G002000/Phvul.009G049900/Phvul.011G131800/Phvul.009G161900
Biological process	GO:0010033	response to organic substance	0.767877	5	Phvul.002G303700/Phvul.009G002000/Phvul.009G049900/Phvul.011G131800/Phvul.009G161900
Biological process	GO:0048518	positive regulation of biological process	0.770131	1	Phvul.001G040900
Biological process	GO:0070972	protein localization to endoplasmic reticulum	0.770131	1	Phvul.003G155500
Biological process	GO:1901361	organic cyclic compound catabolic process	0.774912	4	Phvul.009G003100/Phvul.004G000800/Phvul.007G110900/Phvul.008G180200
Biological process	GO:0019725	cellular homeostasis	0.784518	7	Phvul.007G080600/Phvul.009G027000/Phvul.010G065600/Phvul.003G007200/Phvul.004G080800/Phvul.009G186300/Phvul.011G122900
Biological process	GO:0006323	DNA packaging	0.787268	1	Phvul.005G116900
Biological process	GO:0042546	cell wall biogenesis	0.787268	1	Phvul.003G110200
Biological process	GO:0065004	protein-DNA complex assembly	0.787268	1	Phvul.003G206900
Biological process	GO:0071824	protein-DNA complex subunit organization	0.787268	1	Phvul.003G206900
Biological process	GO:0072527	pyrimidine-containing compound metabolic process	0.787268	1	Phvul.001G040900
Biological process	GO:0006457	protein folding	0.788008	6	novel.540/novel.60/novel.619/Phvul.008G049200/Phvul.008G274500/Phvul.009G026300
Biological process	GO:1901565	organonitrogen compound catabolic process	0.793574	5	Phvul.001G260000/Phvul.002G000300/Phvul.002G106100/Phvul.009G254400/Phvul.005G029400
Biological process	GO:0008104	protein localization	0.794391	9	novel.334/novel.819/Phvul.002G313400/Phvul.002G278000/Phvul.003G155500/Phvul.004G086100/Phvul.004G172500/Phvul.010G021100/Phvul.011G102200
Biological process	GO:0006886	intracellular protein transport	0.795633	6	novel.334/novel.819/Phvul.002G278000/Phvul.003G155500/Phvul.010G021100/Phvul.011G102200
Biological process	GO:0051186	cofactor metabolic process	0.796064	8	Phvul.002G118900/Phvul.008G209600/Phvul.009G003100/Phvul.009G218100/Phvul.004G000800/Phvul.007G036500/Phvul.007G110900/Phvul.008G180200
Biological process	GO:0044257	cellular protein catabolic process	0.797267	3	Phvul.002G000300/Phvul.002G106100/Phvul.005G029400
Biological process	GO:0051603	proteolysis involved in cellular protein catabolic process	0.797267	3	Phvul.002G000300/Phvul.002G106100/Phvul.005G029400
Biological process	GO:0042592	homeostatic process	0.79881	7	Phvul.007G080600/Phvul.009G027000/Phvul.010G065600/Phvul.003G007200/Phvul.004G080800/Phvul.009G186300/Phvul.011G122900
Biological process	GO:0051188	cofactor biosynthetic process	0.803046	6	Phvul.008G209600/Phvul.009G003100/Phvul.009G218100/Phvul.004G000800/Phvul.007G110900/Phvul.008G180200
Biological process	GO:0006413	translational initiation	0.803129	1	Phvul.011G105700
Biological process	GO:0051726	regulation of cell cycle	0.803129	1	Phvul.008G049600
Biological process	GO:0071804	cellular potassium ion transport	0.803129	1	Phvul.009G142400
Biological process	GO:0071805	potassium ion transmembrane transport	0.803129	1	Phvul.009G142400
Biological process	GO:0065008	regulation of biological quality	0.806823	9	Phvul.006G170800/Phvul.007G080600/Phvul.009G027000/Phvul.010G065600/Phvul.003G007200/Phvul.004G080800/Phvul.009G186300/Phvul.011G014000/Phvul.011G122900
Biological process	GO:0015988	energy coupled proton transmembrane transport, against electrochemical gradient	0.817809	1	Phvul.011G038500
Biological process	GO:0015991	ATP hydrolysis coupled proton transport	0.817809	1	Phvul.011G038500
Biological process	GO:0090662	ATP hydrolysis coupled transmembrane transport	0.817809	1	Phvul.011G038500
Biological process	GO:0099131	ATP hydrolysis coupled ion transmembrane transport	0.817809	1	Phvul.011G038500
Biological process	GO:0099132	ATP hydrolysis coupled cation transmembrane transport	0.817809	1	Phvul.011G038500
Biological process	GO:0006325	chromatin organization	0.820139	2	Phvul.006G104500/Phvul.005G012600
Biological process	GO:0006811	ion transport	0.820305	23	Phvul.001G205300/Phvul.003G170300/Phvul.003G276300/Phvul.006G044600/Phvul.006G097100/Phvul.007G174100/Phvul.007G247500/Phvul.008G189300/Phvul.009G028400/Phvul.009G142400/Phvul.010G095900/Phvul.010G152700/Phvul.011G038500/Phvul.011G060400/Phvul.011G060500/Phvul.001G063700/Phvul.001G083800/Phvul.002G082700/Phvul.007G075000/Phvul.010G095600/Phvul.011G084200/Phvul.004G107100/Phvul.004G106900
Biological process	GO:0006260	DNA replication	0.825377	3	novel.1289/Phvul.007G022600/Phvul.011G028100
Biological process	GO:0003333	amino acid transmembrane transport	0.831396	1	Phvul.003G276300
Biological process	GO:0006865	amino acid transport	0.831396	1	Phvul.003G276300
Biological process	GO:0072594	establishment of protein localization to organelle	0.831396	1	Phvul.003G155500
Biological process	GO:0072657	protein localization to membrane	0.831396	1	Phvul.003G155500
Biological process	GO:0090150	establishment of protein localization to membrane	0.831396	1	Phvul.003G155500
Biological process	GO:0030163	protein catabolic process	0.833977	3	Phvul.002G000300/Phvul.002G106100/Phvul.005G029400
Biological process	GO:0006812	cation transport	0.842223	15	Phvul.001G205300/Phvul.006G044600/Phvul.006G097100/Phvul.007G247500/Phvul.008G189300/Phvul.009G142400/Phvul.010G095900/Phvul.011G038500/Phvul.011G060400/Phvul.011G060500/Phvul.007G075000/Phvul.010G095600/Phvul.011G084200/Phvul.004G107100/Phvul.004G106900
Biological process	GO:0071705	nitrogen compound transport	0.843192	10	novel.334/novel.819/Phvul.002G313400/Phvul.003G276300/Phvul.002G278000/Phvul.003G155500/Phvul.004G086100/Phvul.004G172500/Phvul.010G021100/Phvul.011G102200
Biological process	GO:0006720	isoprenoid metabolic process	0.843971	1	Phvul.002G026400
Biological process	GO:0007275	multicellular organism development	0.843971	1	Phvul.005G029400
Biological process	GO:0008299	isoprenoid biosynthetic process	0.843971	1	Phvul.002G026400
Biological process	GO:0032502	developmental process	0.843971	1	Phvul.005G029400
Biological process	GO:0048856	anatomical structure development	0.843971	1	Phvul.005G029400
Biological process	GO:1901136	carbohydrate derivative catabolic process	0.843971	1	Phvul.009G254400
Biological process	GO:0016192	vesicle-mediated transport	0.84419	8	novel.334/novel.819/Phvul.007G247400/Phvul.011G095600/Phvul.001G026000/Phvul.003G104700/Phvul.007G267300/Phvul.008G252200
Biological process	GO:0044085	cellular component biogenesis	0.854312	7	Phvul.003G206900/Phvul.007G046900/Phvul.008G274500/Phvul.010G060600/Phvul.011G155100/Phvul.003G110200/Phvul.004G017800
Biological process	GO:0006996	organelle organization	0.855029	6	Phvul.003G206900/Phvul.005G116900/Phvul.006G104500/Phvul.010G060600/novel.492/Phvul.005G012600
Biological process	GO:0045454	cell redox homeostasis	0.855029	6	Phvul.007G080600/Phvul.009G027000/Phvul.003G007200/Phvul.004G080800/Phvul.009G186300/Phvul.011G122900
Biological process	GO:0006364	rRNA processing	0.855609	1	Phvul.007G046900
Biological process	GO:0016072	rRNA metabolic process	0.855609	1	Phvul.007G046900
Biological process	GO:0030243	cellulose metabolic process	0.85825	2	Phvul.008G279800/Phvul.011G101500
Biological process	GO:0030244	cellulose biosynthetic process	0.85825	2	Phvul.008G279800/Phvul.011G101500
Biological process	GO:0046907	intracellular transport	0.860658	6	novel.334/novel.819/Phvul.002G278000/Phvul.003G155500/Phvul.010G021100/Phvul.011G102200
Biological process	GO:0051649	establishment of localization in cell	0.860658	6	novel.334/novel.819/Phvul.002G278000/Phvul.003G155500/Phvul.010G021100/Phvul.011G102200
Biological process	GO:0034613	cellular protein localization	0.881399	6	novel.334/novel.819/Phvul.002G278000/Phvul.003G155500/Phvul.010G021100/Phvul.011G102200
Biological process	GO:0070727	cellular macromolecule localization	0.881399	6	novel.334/novel.819/Phvul.002G278000/Phvul.003G155500/Phvul.010G021100/Phvul.011G102200
Biological process	GO:0009607	response to biotic stimulus	0.881827	2	Phvul.011G183400/Phvul.011G183500
Biological process	GO:0071103	DNA conformation change	0.885577	1	Phvul.005G116900
Biological process	GO:0006520	cellular amino acid metabolic process	0.892596	7	novel.1364/novel.1489/Phvul.008G259900/Phvul.009G239100/Phvul.001G247200/Phvul.002G101900/Phvul.005G127100
Biological process	GO:0007010	cytoskeleton organization	0.894116	1	novel.492
Biological process	GO:0044265	cellular macromolecule catabolic process	0.896209	3	Phvul.002G000300/Phvul.002G106100/Phvul.005G029400
Biological process	GO:0009108	coenzyme biosynthetic process	0.901426	4	Phvul.009G003100/Phvul.004G000800/Phvul.007G110900/Phvul.008G180200
Biological process	GO:0045229	external encapsulating structure organization	0.901426	4	Phvul.002G048500/Phvul.002G318500/Phvul.007G218500/Phvul.003G110200
Biological process	GO:0071555	cell wall organization	0.901426	4	Phvul.002G048500/Phvul.002G318500/Phvul.007G218500/Phvul.003G110200
Biological process	GO:0051641	cellular localization	0.904587	7	novel.334/novel.819/Phvul.007G247400/Phvul.002G278000/Phvul.003G155500/Phvul.010G021100/Phvul.011G102200
Biological process	GO:0042545	cell wall modification	0.906814	3	Phvul.002G048500/Phvul.002G318500/Phvul.007G218500
Biological process	GO:0000413	protein peptidyl-prolyl isomerization	0.909332	1	Phvul.008G049200
Biological process	GO:0018208	peptidyl-proline modification	0.909332	1	Phvul.008G049200
Biological process	GO:0071554	cell wall organization or biogenesis	0.912198	5	Phvul.002G048500/Phvul.002G318500/Phvul.007G218500/Phvul.009G254400/Phvul.003G110200
Biological process	GO:0033365	protein localization to organelle	0.916101	1	Phvul.003G155500
Biological process	GO:0006397	mRNA processing	0.922365	1	Phvul.006G178100
Biological process	GO:0016579	protein deubiquitination	0.922365	1	Phvul.001G252400
Biological process	GO:0070646	protein modification by small protein removal	0.922365	1	Phvul.001G252400
Biological process	GO:0016043	cellular component organization	0.929515	13	Phvul.002G048500/Phvul.002G318500/Phvul.003G206900/Phvul.005G116900/Phvul.006G104500/Phvul.007G218500/Phvul.008G274500/Phvul.010G060600/Phvul.011G155100/novel.492/Phvul.003G110200/Phvul.004G017800/Phvul.005G012600
Biological process	GO:0009057	macromolecule catabolic process	0.930349	4	Phvul.002G000300/Phvul.002G106100/Phvul.009G254400/Phvul.005G029400
Biological process	GO:0000160	phosphorelay signal transduction system	0.940561	2	Phvul.002G004800/Phvul.011G070700
Biological process	GO:0000271	polysaccharide biosynthetic process	0.940561	2	Phvul.008G279800/Phvul.011G101500
Biological process	GO:0009250	glucan biosynthetic process	0.940561	2	Phvul.008G279800/Phvul.011G101500
Biological process	GO:0033692	cellular polysaccharide biosynthetic process	0.940561	2	Phvul.008G279800/Phvul.011G101500
Biological process	GO:0051273	beta-glucan metabolic process	0.940561	2	Phvul.008G279800/Phvul.011G101500
Biological process	GO:0051274	beta-glucan biosynthetic process	0.940561	2	Phvul.008G279800/Phvul.011G101500
Biological process	GO:0007264	small GTPase mediated signal transduction	0.949447	3	Phvul.003G224200/Phvul.011G061100/Phvul.011G213600
Biological process	GO:0016071	mRNA metabolic process	0.951272	1	Phvul.006G178100
Biological process	GO:0006508	proteolysis	0.958079	18	novel.1306/novel.619/Phvul.002G000300/Phvul.002G106100/Phvul.003G217500/Phvul.008G229000/Phvul.009G241100/Phvul.010G128600/Phvul.011G028600/Phvul.011G124600/Phvul.001G019500/Phvul.001G026100/Phvul.001G252400/Phvul.002G058000/Phvul.003G184600/Phvul.005G029400/Phvul.008G033300/Phvul.009G008100
Biological process	GO:0042254	ribosome biogenesis	0.964286	1	Phvul.007G046900
Biological process	GO:0006418	tRNA aminoacylation for protein translation	0.969426	1	Phvul.009G239100
Biological process	GO:0022613	ribonucleoprotein complex biogenesis	0.969426	1	Phvul.007G046900
Biological process	GO:0043038	amino acid activation	0.973828	1	Phvul.009G239100
Biological process	GO:0043039	tRNA aminoacylation	0.973828	1	Phvul.009G239100
Biological process	GO:0071840	cellular component organization or biogenesis	0.975789	14	Phvul.002G048500/Phvul.002G318500/Phvul.003G206900/Phvul.005G116900/Phvul.006G104500/Phvul.007G046900/Phvul.007G218500/Phvul.008G274500/Phvul.010G060600/Phvul.011G155100/novel.492/Phvul.003G110200/Phvul.004G017800/Phvul.005G012600
Biological process	GO:0006928	movement of cell or subcellular component	0.99355	1	Phvul.001G072400
Biological process	GO:0007018	microtubule-based movement	0.99355	1	Phvul.001G072400
Biological process	GO:0007017	microtubule-based process	0.998148	1	Phvul.001G072400
Biological process	GO:0006979	response to oxidative stress	0.999793	1	Phvul.005G113800
Biological process	GO:0043603	cellular amide metabolic process	0.999956	10	novel.419/Phvul.001G260000/Phvul.006G019000/Phvul.008G136400/Phvul.008G259900/Phvul.009G039600/Phvul.009G239100/Phvul.010G033200/Phvul.011G105700/Phvul.002G101900
Biological process	GO:0043604	amide biosynthetic process	0.999971	9	novel.419/Phvul.006G019000/Phvul.008G136400/Phvul.008G259900/Phvul.009G039600/Phvul.009G239100/Phvul.010G033200/Phvul.011G105700/Phvul.002G101900
Biological process	GO:0006412	translation	0.999995	7	novel.419/Phvul.006G019000/Phvul.008G136400/Phvul.009G039600/Phvul.009G239100/Phvul.010G033200/Phvul.011G105700
Biological process	GO:0043043	peptide biosynthetic process	0.999996	7	novel.419/Phvul.006G019000/Phvul.008G136400/Phvul.009G039600/Phvul.009G239100/Phvul.010G033200/Phvul.011G105700
Biological process	GO:0006518	peptide metabolic process	0.999997	7	novel.419/Phvul.006G019000/Phvul.008G136400/Phvul.009G039600/Phvul.009G239100/Phvul.010G033200/Phvul.011G105700
Cellular component	GO:0048046	apoplast	0.0324793	5	Phvul.002G008400/Phvul.002G136200/Phvul.002G311200/Phvul.003G231900/Phvul.008G129100
Cellular component	GO:0005576	extracellular region	0.0439003	6	Phvul.002G008400/Phvul.002G136200/Phvul.002G311200/Phvul.003G231900/Phvul.008G129100/Phvul.002G058000
Cellular component	GO:0044798	nuclear transcription factor complex	0.107346	2	Phvul.001G056500/Phvul.001G056600
Cellular component	GO:0090575	RNA polymerase II transcription factor complex	0.107346	2	Phvul.001G056500/Phvul.001G056600
Cellular component	GO:0012507	ER to Golgi transport vesicle membrane	0.126465	2	novel.334/novel.819
Cellular component	GO:0030127	COPII vesicle coat	0.126465	2	novel.334/novel.819
Cellular component	GO:0030134	COPII-coated ER to Golgi transport vesicle	0.126465	2	novel.334/novel.819
Cellular component	GO:0016591	DNA-directed RNA polymerase II, holoenzyme	0.146309	2	Phvul.001G056500/Phvul.001G056600
Cellular component	GO:0000428	DNA-directed RNA polymerase complex	0.230263	2	Phvul.001G056500/Phvul.001G056600
Cellular component	GO:0030880	RNA polymerase complex	0.230263	2	Phvul.001G056500/Phvul.001G056600
Cellular component	GO:0055029	nuclear DNA-directed RNA polymerase complex	0.230263	2	Phvul.001G056500/Phvul.001G056600
Cellular component	GO:0005783	endoplasmic reticulum	0.239339	4	Phvul.003G155500/Phvul.004G064500/Phvul.010G021100/Phvul.011G102200
Cellular component	GO:0005618	cell wall	0.245969	8	Phvul.002G008400/Phvul.002G048500/Phvul.002G136200/Phvul.002G311200/Phvul.002G318500/Phvul.003G231900/Phvul.007G218500/Phvul.008G129100
Cellular component	GO:0030312	external encapsulating structure	0.245969	8	Phvul.002G008400/Phvul.002G048500/Phvul.002G136200/Phvul.002G311200/Phvul.002G318500/Phvul.003G231900/Phvul.007G218500/Phvul.008G129100
Cellular component	GO:0012505	endomembrane system	0.24994	7	novel.334/novel.819/Phvul.002G256000/Phvul.003G155500/Phvul.004G064500/Phvul.010G021100/Phvul.011G102200
Cellular component	GO:0005667	transcription factor complex	0.251841	2	Phvul.001G056500/Phvul.001G056600
Cellular component	GO:0031984	organelle subcompartment	0.257602	3	Phvul.002G256000/Phvul.003G155500/Phvul.004G064500
Cellular component	GO:0030133	transport vesicle	0.27347	2	novel.334/novel.819
Cellular component	GO:0030658	transport vesicle membrane	0.27347	2	novel.334/novel.819
Cellular component	GO:0061695	transferase complex, transferring phosphorus-containing groups	0.27347	2	Phvul.001G056500/Phvul.001G056600
Cellular component	GO:0031090	organelle membrane	0.287584	5	novel.334/novel.819/Phvul.002G256000/Phvul.001G083800/Phvul.003G155500
Cellular component	GO:0098588	bounding membrane of organelle	0.290675	4	novel.334/novel.819/Phvul.002G256000/Phvul.003G155500
Cellular component	GO:0005654	nucleoplasm	0.352962	3	Phvul.001G056500/Phvul.001G056600/Phvul.003G236400
Cellular component	GO:0044451	nucleoplasm part	0.352962	3	Phvul.001G056500/Phvul.001G056600/Phvul.003G236400
Cellular component	GO:1990234	transferase complex	0.356603	4	Phvul.001G056500/Phvul.011G172200/Phvul.001G056600/Phvul.003G236400
Cellular component	GO:0031981	nuclear lumen	0.369852	4	Phvul.001G056500/Phvul.001G227200/Phvul.001G056600/Phvul.003G236400
Cellular component	GO:0005798	Golgi-associated vesicle	0.380028	2	novel.334/novel.819
Cellular component	GO:0012506	vesicle membrane	0.380028	2	novel.334/novel.819
Cellular component	GO:0030120	vesicle coat	0.380028	2	novel.334/novel.819
Cellular component	GO:0030135	coated vesicle	0.380028	2	novel.334/novel.819
Cellular component	GO:0030659	cytoplasmic vesicle membrane	0.380028	2	novel.334/novel.819
Cellular component	GO:0030660	Golgi-associated vesicle membrane	0.380028	2	novel.334/novel.819
Cellular component	GO:0030662	coated vesicle membrane	0.380028	2	novel.334/novel.819
Cellular component	GO:0031410	cytoplasmic vesicle	0.380028	2	novel.334/novel.819
Cellular component	GO:0031982	vesicle	0.380028	2	novel.334/novel.819
Cellular component	GO:0044433	cytoplasmic vesicle part	0.380028	2	novel.334/novel.819
Cellular component	GO:0097708	intracellular vesicle	0.380028	2	novel.334/novel.819
Cellular component	GO:0005789	endoplasmic reticulum membrane	0.400652	2	Phvul.003G155500/Phvul.004G064500
Cellular component	GO:0042175	nuclear outer membrane-endoplasmic reticulum membrane network	0.400652	2	Phvul.003G155500/Phvul.004G064500
Cellular component	GO:0044432	endoplasmic reticulum part	0.400652	2	Phvul.003G155500/Phvul.004G064500
Cellular component	GO:0098827	endoplasmic reticulum subcompartment	0.400652	2	Phvul.003G155500/Phvul.004G064500
Cellular component	GO:0071944	cell periphery	0.435413	10	Phvul.002G008400/Phvul.002G048500/Phvul.002G136200/Phvul.002G311200/Phvul.002G318500/Phvul.003G231900/Phvul.007G218500/Phvul.007G247400/Phvul.008G129100/Phvul.008G252200
Cellular component	GO:0045259	proton-transporting ATP synthase complex	0.444045	1	Phvul.006G044600
Cellular component	GO:0000145	exocyst	0.460465	2	Phvul.007G247400/Phvul.008G252200
Cellular component	GO:0005938	cell cortex	0.460465	2	Phvul.007G247400/Phvul.008G252200
Cellular component	GO:0044448	cell cortex part	0.460465	2	Phvul.007G247400/Phvul.008G252200
Cellular component	GO:0099568	cytoplasmic region	0.460465	2	Phvul.007G247400/Phvul.008G252200
Cellular component	GO:0031974	membrane-enclosed lumen	0.461426	4	Phvul.001G056500/Phvul.001G227200/Phvul.001G056600/Phvul.003G236400
Cellular component	GO:0043233	organelle lumen	0.461426	4	Phvul.001G056500/Phvul.001G227200/Phvul.001G056600/Phvul.003G236400
Cellular component	GO:0070013	intracellular organelle lumen	0.461426	4	Phvul.001G056500/Phvul.001G227200/Phvul.001G056600/Phvul.003G236400
Cellular component	GO:0044428	nuclear part	0.471339	5	Phvul.001G056500/Phvul.001G227200/Phvul.006G178100/Phvul.001G056600/Phvul.003G236400
Cellular component	GO:0000159	protein phosphatase type 2A complex	0.505758	1	Phvul.001G258400
Cellular component	GO:0000228	nuclear chromosome	0.505758	1	Phvul.001G227200
Cellular component	GO:0008287	protein serine/threonine phosphatase complex	0.505758	1	Phvul.001G258400
Cellular component	GO:1903293	phosphatase complex	0.505758	1	Phvul.001G258400
Cellular component	GO:0099023	tethering complex	0.516691	2	Phvul.007G247400/Phvul.008G252200
Cellular component	GO:0005743	mitochondrial inner membrane	0.53401	1	Phvul.001G083800
Cellular component	GO:0016469	proton-transporting two-sector ATPase complex	0.534559	2	Phvul.006G044600/Phvul.011G038500
Cellular component	GO:0019866	organelle inner membrane	0.560656	1	Phvul.001G083800
Cellular component	GO:0044427	chromosomal part	0.568927	2	Phvul.001G227200/Phvul.005G116900
Cellular component	GO:0031225	anchored component of membrane	0.585787	1	Phvul.003G110200
Cellular component	GO:0032993	protein-DNA complex	0.585787	1	Phvul.001G227200
Cellular component	GO:0033178	proton-transporting two-sector ATPase complex, catalytic domain	0.585787	1	Phvul.006G044600
Cellular component	GO:0030117	membrane coat	0.601437	2	novel.334/novel.819
Cellular component	GO:0048475	coated membrane	0.601437	2	novel.334/novel.819
Cellular component	GO:0033177	proton-transporting two-sector ATPase complex, proton-transporting domain	0.609488	1	Phvul.011G038500
Cellular component	GO:0044815	DNA packaging complex	0.609488	1	Phvul.005G116900
Cellular component	GO:0098805	whole membrane	0.674571	2	novel.334/novel.819
Cellular component	GO:0044422	organelle part	0.763731	12	novel.334/novel.819/Phvul.001G056500/Phvul.001G227200/Phvul.002G256000/Phvul.005G116900/Phvul.006G178100/Phvul.001G056600/Phvul.001G083800/Phvul.003G155500/Phvul.003G236400/Phvul.004G064500
Cellular component	GO:0044446	intracellular organelle part	0.763731	12	novel.334/novel.819/Phvul.001G056500/Phvul.001G227200/Phvul.002G256000/Phvul.005G116900/Phvul.006G178100/Phvul.001G056600/Phvul.001G083800/Phvul.003G155500/Phvul.003G236400/Phvul.004G064500
Cellular component	GO:0005794	Golgi apparatus	0.770428	1	Phvul.002G256000
Cellular component	GO:0044431	Golgi apparatus part	0.770428	1	Phvul.002G256000
Cellular component	GO:0005694	chromosome	0.778579	2	Phvul.001G227200/Phvul.005G116900
Cellular component	GO:0031966	mitochondrial membrane	0.783609	1	Phvul.001G083800
Cellular component	GO:0005740	mitochondrial envelope	0.807756	1	Phvul.001G083800
Cellular component	GO:0005739	mitochondrion	0.810884	3	Phvul.006G024600/Phvul.010G060600/Phvul.001G083800
Cellular component	GO:0044429	mitochondrial part	0.873027	1	Phvul.001G083800
Cellular component	GO:0031967	organelle envelope	0.880342	1	Phvul.001G083800
Cellular component	GO:0031975	envelope	0.880342	1	Phvul.001G083800
Cellular component	GO:1902494	catalytic complex	0.893548	5	Phvul.001G056500/Phvul.011G172200/Phvul.001G056600/Phvul.001G258400/Phvul.003G236400
Cellular component	GO:0098796	membrane protein complex	0.937811	5	novel.334/novel.819/Phvul.006G044600/Phvul.011G038500/Phvul.003G155500
Cellular component	GO:0044444	cytoplasmic part	0.986352	18	novel.334/novel.419/novel.819/Phvul.002G256000/Phvul.006G019000/Phvul.006G024600/Phvul.007G247400/Phvul.008G136400/Phvul.009G039600/Phvul.010G033200/Phvul.010G060600/Phvul.011G172200/Phvul.001G083800/Phvul.003G155500/Phvul.004G064500/Phvul.010G021100/Phvul.011G102200/Phvul.008G252200
Cellular component	GO:0005840	ribosome	0.998118	5	novel.419/Phvul.006G019000/Phvul.008G136400/Phvul.009G039600/Phvul.010G033200
Cellular component	GO:0043228	non-membrane-bounded organelle	0.999121	8	novel.419/Phvul.001G227200/Phvul.005G116900/Phvul.006G019000/Phvul.008G136400/Phvul.009G039600/Phvul.009G103600/Phvul.010G033200
Cellular component	GO:0043232	intracellular non-membrane-bounded organelle	0.999121	8	novel.419/Phvul.001G227200/Phvul.005G116900/Phvul.006G019000/Phvul.008G136400/Phvul.009G039600/Phvul.009G103600/Phvul.010G033200
Cellular component	GO:1990904	ribonucleoprotein complex	0.999526	5	novel.419/Phvul.006G019000/Phvul.008G136400/Phvul.009G039600/Phvul.010G033200
Molecular function	GO:0016758	transferase activity, transferring hexosyl groups	1.74285e-05	46	Phvul.001G182800/Phvul.002G008400/Phvul.002G016400/Phvul.002G132100/Phvul.002G136200/Phvul.002G214300/Phvul.002G311200/Phvul.003G097300/Phvul.003G127500/Phvul.003G231900/Phvul.003G288200/Phvul.004G007000/Phvul.004G024500/Phvul.004G035600/Phvul.004G035900/Phvul.004G036000/Phvul.005G093600/Phvul.006G205500/Phvul.006G205600/Phvul.007G020600/Phvul.007G020700/Phvul.007G039200/Phvul.007G039300/Phvul.00…
Molecular function	GO:0016757	transferase activity, transferring glycosyl groups	2.30474e-05	52	Phvul.001G182800/Phvul.002G008400/Phvul.002G016400/Phvul.002G132100/Phvul.002G136200/Phvul.002G214300/Phvul.002G309000/Phvul.002G311200/Phvul.003G097300/Phvul.003G127500/Phvul.003G151000/Phvul.003G231900/Phvul.003G288200/Phvul.004G007000/Phvul.004G024500/Phvul.004G035600/Phvul.004G035900/Phvul.004G036000/Phvul.005G093600/Phvul.006G205500/Phvul.006G205600/Phvul.007G020600/Phvul.007G020700/Phvul.00…
Molecular function	GO:0005506	iron ion binding	0.000205449	37	novel.286/Phvul.001G139400/Phvul.002G022900/Phvul.002G161900/Phvul.002G173900/Phvul.002G263700/Phvul.002G263800/Phvul.002G306300/Phvul.002G306500/Phvul.003G009500/Phvul.003G033200/Phvul.004G064600/Phvul.004G159500/Phvul.004G159800/Phvul.005G063200/Phvul.005G063400/Phvul.006G054200/Phvul.006G054700/Phvul.006G065000/Phvul.008G235000/Phvul.009G061400/Phvul.009G061500/Phvul.010G011000/Phvul.010G01960…
Molecular function	GO:0016705	oxidoreductase activity, acting on paired donors, with incorporation or reduction of molecular oxygen	0.00154707	34	Phvul.001G031600/Phvul.001G139400/Phvul.002G022900/Phvul.002G161900/Phvul.002G173900/Phvul.002G263700/Phvul.002G263800/Phvul.003G009500/Phvul.003G033200/Phvul.004G064600/Phvul.004G159500/Phvul.004G159800/Phvul.005G063200/Phvul.005G063400/Phvul.006G054200/Phvul.006G054700/Phvul.006G065000/Phvul.006G197900/Phvul.008G235000/Phvul.009G061400/Phvul.009G061500/Phvul.009G105400/Phvul.010G011000/Phvul.01…
Molecular function	GO:0140103	catalytic activity, acting on a glycoprotein	0.00400469	4	Phvul.009G000400/Phvul.001G254800/Phvul.002G260100/Phvul.002G266600
Molecular function	GO:0071949	FAD binding	0.00570181	4	Phvul.001G259800/Phvul.007G017100/Phvul.007G018600/Phvul.008G208000
Molecular function	GO:0001871	pattern binding	0.0130005	10	Phvul.001G068600/Phvul.005G110900/Phvul.007G031200/Phvul.007G031300/Phvul.L000700/Phvul.001G048200/Phvul.001G048600/Phvul.001G075600/Phvul.001G076200/Phvul.001G184100
Molecular function	GO:0030247	polysaccharide binding	0.0130005	10	Phvul.001G068600/Phvul.005G110900/Phvul.007G031200/Phvul.007G031300/Phvul.L000700/Phvul.001G048200/Phvul.001G048600/Phvul.001G075600/Phvul.001G076200/Phvul.001G184100
Molecular function	GO:0043531	ADP binding	0.0131582	33	Phvul.002G079200/Phvul.002G129700/Phvul.002G323000/Phvul.003G247300/Phvul.004G012800/Phvul.006G010000/Phvul.008G031200/Phvul.008G071300/Phvul.008G071500/Phvul.010G024100/Phvul.010G025500/Phvul.010G026100/Phvul.010G027200/Phvul.010G064700/Phvul.011G173800/Phvul.011G191800/Phvul.011G192100/Phvul.011G193800/Phvul.011G195400/Phvul.011G196000/Phvul.011G197800/Phvul.011G202100/Phvul.L003500/Phvul.L0098…
Molecular function	GO:0016620	oxidoreductase activity, acting on the aldehyde or oxo group of donors, NAD or NADP as acceptor	0.0143051	5	novel.419/novel.774/Phvul.005G125400/Phvul.007G262300/Phvul.002G216100
Molecular function	GO:0050660	flavin adenine dinucleotide binding	0.0263446	14	Phvul.001G031600/Phvul.001G259800/Phvul.002G122600/Phvul.006G197900/Phvul.007G017100/Phvul.007G018600/Phvul.008G209900/Phvul.009G105400/Phvul.010G162900/Phvul.011G136600/Phvul.006G125700/Phvul.008G208000/Phvul.009G002300/Phvul.011G014000
Molecular function	GO:0005509	calcium ion binding	0.0349345	18	Phvul.008G139100/Phvul.008G201900/Phvul.010G017600/Phvul.001G095600/Phvul.001G126700/Phvul.003G210000/Phvul.003G281700/Phvul.004G052200/Phvul.004G076400/Phvul.005G026000/Phvul.005G068100/Phvul.005G088600/Phvul.005G129600/Phvul.006G204800/Phvul.006G208800/Phvul.007G175400/Phvul.008G235100/Phvul.009G167200
Molecular function	GO:0016830	carbon-carbon lyase activity	0.0411045	7	Phvul.002G204900/Phvul.003G097900/Phvul.004G150100/Phvul.005G095300/Phvul.009G003100/Phvul.006G208800/Phvul.002G139200
Molecular function	GO:0016903	oxidoreductase activity, acting on the aldehyde or oxo group of donors	0.0472426	5	novel.419/novel.774/Phvul.005G125400/Phvul.007G262300/Phvul.002G216100
Molecular function	GO:0016762	xyloglucan:xyloglucosyl transferase activity	0.0531242	5	Phvul.002G008400/Phvul.002G136200/Phvul.002G311200/Phvul.003G231900/Phvul.008G129100
Molecular function	GO:0016831	carboxy-lyase activity	0.0531242	5	Phvul.002G204900/Phvul.003G097900/Phvul.005G095300/Phvul.006G208800/Phvul.002G139200
Molecular function	GO:0140097	catalytic activity, acting on DNA	0.0686719	7	novel.1289/novel.696/Phvul.001G143900/Phvul.002G205800/Phvul.001G000600/Phvul.009G235800/Phvul.011G072700
Molecular function	GO:0050662	coenzyme binding	0.0701511	29	Phvul.001G031600/Phvul.001G259800/Phvul.002G118900/Phvul.002G122600/Phvul.002G204900/Phvul.003G031200/Phvul.004G150100/Phvul.005G034600/Phvul.006G127500/Phvul.006G197900/Phvul.007G017100/Phvul.007G018600/Phvul.008G209900/Phvul.009G105400/Phvul.009G122800/Phvul.010G145500/Phvul.010G162900/Phvul.011G136600/novel.1477/Phvul.002G216100/Phvul.002G293000/Phvul.006G125700/Phvul.008G076700/Phvul.008G2080…
Molecular function	GO:0008374	O-acyltransferase activity	0.0749002	4	novel.1364/novel.1489/Phvul.002G054200/Phvul.011G119700
Molecular function	GO:0004674	protein serine/threonine kinase activity	0.084186	4	Phvul.011G194200/Phvul.003G195500/Phvul.005G088200/Phvul.005G167700
Molecular function	GO:0015103	inorganic anion transmembrane transporter activity	0.104336	4	Phvul.003G170300/Phvul.007G174100/Phvul.009G028400/Phvul.010G152700
Molecular function	GO:0016798	hydrolase activity, acting on glycosyl bonds	0.123968	32	Phvul.001G115700/Phvul.001G143900/Phvul.001G254400/Phvul.002G008400/Phvul.002G136200/Phvul.002G311200/Phvul.003G217900/Phvul.003G231900/Phvul.005G082800/Phvul.006G151400/Phvul.007G074100/Phvul.007G273800/Phvul.008G129100/Phvul.009G000400/Phvul.009G120500/Phvul.009G254400/Phvul.010G017600/Phvul.011G056400/Phvul.011G201700/novel.264/Phvul.001G032400/Phvul.001G239900/Phvul.001G245900/Phvul.002G01190…
Molecular function	GO:0008757	S-adenosylmethionine-dependent methyltransferase activity	0.12645	4	Phvul.003G206800/Phvul.006G104500/Phvul.011G172200/Phvul.005G012600
Molecular function	GO:0020037	heme binding	0.129697	31	Phvul.001G139400/Phvul.002G022900/Phvul.002G161900/Phvul.002G173900/Phvul.002G263700/Phvul.002G263800/Phvul.003G009500/Phvul.003G033200/Phvul.003G292100/Phvul.004G064600/Phvul.004G159500/Phvul.004G159800/Phvul.005G063200/Phvul.005G063400/Phvul.005G113800/Phvul.006G054200/Phvul.006G054700/Phvul.006G065000/Phvul.008G235000/Phvul.009G061400/Phvul.009G061500/Phvul.010G011000/Phvul.010G019600/Phvul.01…
Molecular function	GO:0016298	lipase activity	0.133706	2	Phvul.003G222500/Phvul.008G224000
Molecular function	GO:0008276	protein methyltransferase activity	0.136311	3	Phvul.003G206800/Phvul.006G104500/Phvul.005G012600
Molecular function	GO:0046906	tetrapyrrole binding	0.141963	31	Phvul.001G139400/Phvul.002G022900/Phvul.002G161900/Phvul.002G173900/Phvul.002G263700/Phvul.002G263800/Phvul.003G009500/Phvul.003G033200/Phvul.003G292100/Phvul.004G064600/Phvul.004G159500/Phvul.004G159800/Phvul.005G063200/Phvul.005G063400/Phvul.005G113800/Phvul.006G054200/Phvul.006G054700/Phvul.006G065000/Phvul.008G235000/Phvul.009G061400/Phvul.009G061500/Phvul.010G011000/Phvul.010G019600/Phvul.01…
Molecular function	GO:0015036	disulfide oxidoreductase activity	0.144049	6	Phvul.003G061100/Phvul.008G027000/Phvul.008G027600/Phvul.009G027000/Phvul.003G007200/Phvul.011G122900
Molecular function	GO:0043565	sequence-specific DNA binding	0.15458	22	Phvul.002G008600/Phvul.002G110600/Phvul.002G155300/Phvul.007G212900/Phvul.008G081800/Phvul.008G202500/Phvul.009G018700/Phvul.011G128800/Phvul.001G009000/Phvul.001G119300/Phvul.002G016100/Phvul.003G137100/Phvul.003G139500/Phvul.003G291800/Phvul.005G040000/Phvul.005G181800/Phvul.008G251300/Phvul.009G003800/Phvul.009G233900/Phvul.011G039600/Phvul.010G111900/Phvul.002G297100
Molecular function	GO:0004553	hydrolase activity, hydrolyzing O-glycosyl compounds	0.158651	30	Phvul.001G115700/Phvul.001G254400/Phvul.002G008400/Phvul.002G136200/Phvul.002G311200/Phvul.003G217900/Phvul.003G231900/Phvul.005G082800/Phvul.006G151400/Phvul.007G074100/Phvul.007G273800/Phvul.008G129100/Phvul.009G000400/Phvul.009G120500/Phvul.009G254400/Phvul.010G017600/Phvul.011G056400/Phvul.011G201700/novel.264/Phvul.001G239900/Phvul.001G245900/Phvul.002G011900/Phvul.002G099500/Phvul.002G18940…
Molecular function	GO:0008081	phosphoric diester hydrolase activity	0.162877	4	novel.101/Phvul.004G039300/Phvul.003G222500/Phvul.008G224000
Molecular function	GO:0004616	phosphogluconate dehydrogenase (decarboxylating) activity	0.180346	2	Phvul.004G150100/Phvul.006G127500
Molecular function	GO:0004743	pyruvate kinase activity	0.180346	2	Phvul.004G000800/Phvul.007G110900
Molecular function	GO:0008131	primary amine oxidase activity	0.180346	2	Phvul.002G150400/Phvul.009G174800
Molecular function	GO:0016861	intramolecular oxidoreductase activity, interconverting aldoses and ketoses	0.180346	2	Phvul.007G036500/Phvul.008G180200
Molecular function	GO:0030955	potassium ion binding	0.180346	2	Phvul.004G000800/Phvul.007G110900
Molecular function	GO:0031420	alkali metal ion binding	0.180346	2	Phvul.004G000800/Phvul.007G110900
Molecular function	GO:0016709	oxidoreductase activity, acting on paired donors, with incorporation or reduction of molecular oxygen, NAD(P)H as one donor, and incorporation of one atom of oxygen	0.184285	3	Phvul.001G031600/Phvul.006G197900/Phvul.009G105400
Molecular function	GO:0031406	carboxylic acid binding	0.184285	3	Phvul.001G065600/Phvul.002G151300/Phvul.003G044600
Molecular function	GO:0043177	organic acid binding	0.184285	3	Phvul.001G065600/Phvul.002G151300/Phvul.003G044600
Molecular function	GO:0000287	magnesium ion binding	0.193076	8	Phvul.005G135200/Phvul.010G125700/Phvul.011G142600/Phvul.011G144200/Phvul.004G000800/Phvul.007G110900/Phvul.007G158400/Phvul.009G113600
Molecular function	GO:0003678	DNA helicase activity	0.204477	2	Phvul.002G205800/Phvul.001G000600
Molecular function	GO:0016641	oxidoreductase activity, acting on the CH-NH2 group of donors, oxygen as acceptor	0.204477	2	Phvul.002G150400/Phvul.009G174800
Molecular function	GO:0046912	transferase activity, transferring acyl groups, acyl groups converted into alkyl on transfer	0.204477	2	Phvul.003G209100/Phvul.003G114300
Molecular function	GO:0016860	intramolecular oxidoreductase activity	0.228927	2	Phvul.007G036500/Phvul.008G180200
Molecular function	GO:0015035	protein disulfide oxidoreductase activity	0.233827	5	Phvul.008G027000/Phvul.008G027600/Phvul.009G027000/Phvul.003G007200/Phvul.011G122900
Molecular function	GO:0008509	anion transmembrane transporter activity	0.246099	5	Phvul.003G170300/Phvul.003G276300/Phvul.007G174100/Phvul.009G028400/Phvul.010G152700
Molecular function	GO:0008094	DNA-dependent ATPase activity	0.253553	2	Phvul.002G205800/Phvul.001G000600
Molecular function	GO:0015116	sulfate transmembrane transporter activity	0.253553	2	Phvul.007G174100/Phvul.009G028400
Molecular function	GO:0048038	quinone binding	0.253553	2	Phvul.002G150400/Phvul.009G174800
Molecular function	GO:1901682	sulfur compound transmembrane transporter activity	0.253553	2	Phvul.007G174100/Phvul.009G028400
Molecular function	GO:0016701	oxidoreductase activity, acting on single donors with incorporation of molecular oxygen	0.266396	6	novel.286/Phvul.002G306300/Phvul.002G306500/Phvul.006G156300/Phvul.006G175200/Phvul.010G143500
Molecular function	GO:0016667	oxidoreductase activity, acting on a sulfur group of donors	0.277653	6	Phvul.003G061100/Phvul.008G027000/Phvul.008G027600/Phvul.009G027000/Phvul.003G007200/Phvul.011G122900
Molecular function	GO:0016278	lysine N-methyltransferase activity	0.27823	2	Phvul.006G104500/Phvul.005G012600
Molecular function	GO:0016279	protein-lysine N-methyltransferase activity	0.27823	2	Phvul.006G104500/Phvul.005G012600
Molecular function	GO:0018024	histone-lysine N-methyltransferase activity	0.27823	2	Phvul.006G104500/Phvul.005G012600
Molecular function	GO:0042054	histone methyltransferase activity	0.27823	2	Phvul.006G104500/Phvul.005G012600
Molecular function	GO:0004497	monooxygenase activity	0.289569	3	Phvul.001G031600/Phvul.006G197900/Phvul.009G105400
Molecular function	GO:0046527	glucosyltransferase activity	0.302185	8	Phvul.002G008400/Phvul.002G136200/Phvul.002G311200/Phvul.003G127500/Phvul.003G231900/Phvul.008G129100/Phvul.008G279800/Phvul.011G101500
Molecular function	GO:0016765	transferase activity, transferring alkyl or aryl (other than methyl) groups	0.303443	4	Phvul.001G225000/Phvul.007G263600/Phvul.010G051000/Phvul.011G177100
Molecular function	GO:0016829	lyase activity	0.309012	13	Phvul.002G204900/Phvul.003G097900/Phvul.004G150100/Phvul.005G095300/Phvul.005G135200/Phvul.009G003100/Phvul.009G218100/Phvul.011G142600/Phvul.011G144200/Phvul.001G229100/Phvul.006G208800/Phvul.005G127100/Phvul.002G139200
Molecular function	GO:0004185	serine-type carboxypeptidase activity	0.318393	4	novel.619/Phvul.011G028600/Phvul.001G019500/Phvul.008G033300
Molecular function	GO:0016627	oxidoreductase activity, acting on the CH-CH group of donors	0.325856	3	Phvul.001G247200/Phvul.009G002300/Phvul.011G038300
Molecular function	GO:0016638	oxidoreductase activity, acting on the CH-NH2 group of donors	0.327309	2	Phvul.002G150400/Phvul.009G174800
Molecular function	GO:0016614	oxidoreductase activity, acting on CH-OH group of donors	0.32741	12	Phvul.002G118900/Phvul.002G122600/Phvul.004G150100/Phvul.006G127500/Phvul.008G209900/Phvul.010G055700/Phvul.010G145500/Phvul.010G162900/Phvul.011G136600/Phvul.006G125700/Phvul.010G087100/Phvul.011G014000
Molecular function	GO:0004180	carboxypeptidase activity	0.348433	4	novel.619/Phvul.011G028600/Phvul.001G019500/Phvul.008G033300
Molecular function	GO:0015238	drug transmembrane transporter activity	0.348657	5	Phvul.004G152300/Phvul.007G034600/Phvul.009G034100/Phvul.009G034200/Phvul.011G040200
Molecular function	GO:0008170	N-methyltransferase activity	0.351533	2	Phvul.006G104500/Phvul.005G012600
Molecular function	GO:0016741	transferase activity, transferring one-carbon groups	0.368288	17	novel.1433/Phvul.001G115300/Phvul.003G206800/Phvul.005G038200/Phvul.006G104500/Phvul.007G046900/Phvul.008G072500/Phvul.008G231000/Phvul.009G027100/Phvul.010G105300/Phvul.011G017200/Phvul.011G172200/Phvul.002G189600/Phvul.002G301800/Phvul.005G012600/Phvul.009G259500/Phvul.010G062900
Molecular function	GO:0004659	prenyltransferase activity	0.375447	2	Phvul.007G263600/Phvul.010G051000
Molecular function	GO:0051287	NAD binding	0.378505	4	Phvul.004G150100/Phvul.006G127500/Phvul.010G145500/Phvul.010G087100
Molecular function	GO:0004540	ribonuclease activity	0.38016	3	Phvul.008G188200/novel.553/Phvul.003G198700
Molecular function	GO:0004857	enzyme inhibitor activity	0.387283	10	Phvul.001G207300/Phvul.002G048500/Phvul.002G318500/Phvul.002G318700/Phvul.003G021400/Phvul.003G227500/Phvul.007G218500/Phvul.011G005200/Phvul.011G166500/Phvul.009G188700
Molecular function	GO:0015291	secondary active transmembrane transporter activity	0.391277	8	Phvul.002G256000/Phvul.004G152300/Phvul.006G097100/Phvul.007G034600/Phvul.009G034100/Phvul.009G034200/Phvul.011G040200/Phvul.010G095600
Molecular function	GO:0070008	serine-type exopeptidase activity	0.393497	4	novel.619/Phvul.011G028600/Phvul.001G019500/Phvul.008G033300
Molecular function	GO:0016597	amino acid binding	0.398988	2	Phvul.001G065600/Phvul.002G151300
Molecular function	GO:0008168	methyltransferase activity	0.415167	16	novel.1433/Phvul.003G206800/Phvul.005G038200/Phvul.006G104500/Phvul.007G046900/Phvul.008G072500/Phvul.008G231000/Phvul.009G027100/Phvul.010G105300/Phvul.011G017200/Phvul.011G172200/Phvul.002G189600/Phvul.002G301800/Phvul.005G012600/Phvul.009G259500/Phvul.010G062900
Molecular function	GO:0004386	helicase activity	0.415854	3	Phvul.002G205800/Phvul.004G165300/Phvul.001G000600
Molecular function	GO:0003993	acid phosphatase activity	0.422106	2	Phvul.008G044100/Phvul.011G009200
Molecular function	GO:0010333	terpene synthase activity	0.450857	3	Phvul.005G135200/Phvul.011G142600/Phvul.011G144200
Molecular function	GO:0045735	nutrient reservoir activity	0.452715	4	Phvul.011G204100/Phvul.011G205000/Phvul.007G206600/Phvul.007G229500
Molecular function	GO:0008375	acetylglucosaminyltransferase activity	0.468036	3	Phvul.004G007000/Phvul.001G254800/Phvul.002G260100
Molecular function	GO:0016838	carbon-oxygen lyase activity, acting on phosphates	0.48497	3	Phvul.005G135200/Phvul.011G142600/Phvul.011G144200
Molecular function	GO:0003684	damaged DNA binding	0.488501	1	Phvul.002G051600
Molecular function	GO:0004190	aspartic-type endopeptidase activity	0.488501	1	Phvul.003G184600
Molecular function	GO:0016157	sucrose synthase activity	0.488501	1	Phvul.003G127500
Molecular function	GO:0016679	oxidoreductase activity, acting on diphenols and related substances as donors	0.488501	1	Phvul.006G188500
Molecular function	GO:0016717	oxidoreductase activity, acting on paired donors, with oxidation of a pair of donors resulting in the reduction of molecular oxygen to two molecules of water	0.488501	1	Phvul.008G098100
Molecular function	GO:0016799	hydrolase activity, hydrolyzing N-glycosyl compounds	0.488501	1	Phvul.001G143900
Molecular function	GO:0019139	cytokinin dehydrogenase activity	0.488501	1	Phvul.011G014000
Molecular function	GO:0070001	aspartic-type peptidase activity	0.488501	1	Phvul.003G184600
Molecular function	GO:0019842	vitamin binding	0.491256	5	Phvul.002G204900/Phvul.009G122800/Phvul.002G293000/Phvul.003G044600/Phvul.011G216100
Molecular function	GO:0015297	antiporter activity	0.49453	7	Phvul.004G152300/Phvul.006G097100/Phvul.007G034600/Phvul.009G034100/Phvul.009G034200/Phvul.011G040200/Phvul.010G095600
Molecular function	GO:0016616	oxidoreductase activity, acting on the CH-OH group of donors, NAD or NADP as acceptor	0.498766	6	Phvul.002G118900/Phvul.004G150100/Phvul.006G127500/Phvul.010G055700/Phvul.010G145500/Phvul.010G087100
Molecular function	GO:0004222	metalloendopeptidase activity	0.50164	3	Phvul.009G241100/Phvul.011G124600/Phvul.002G058000
Molecular function	GO:0042578	phosphoric ester hydrolase activity	0.504973	7	novel.101/Phvul.004G039300/Phvul.007G022300/Phvul.008G044100/Phvul.011G009200/Phvul.003G222500/Phvul.008G224000
Molecular function	GO:0003682	chromatin binding	0.509564	2	Phvul.009G105200/Phvul.008G158700
Molecular function	GO:0019829	cation-transporting ATPase activity	0.521681	1	Phvul.006G044600
Molecular function	GO:0022853	active ion transmembrane transporter activity	0.521681	1	Phvul.006G044600
Molecular function	GO:0033218	amide binding	0.521681	1	Phvul.003G044600
Molecular function	GO:0042625	ATPase coupled ion transmembrane transporter activity	0.521681	1	Phvul.006G044600
Molecular function	GO:0044769	ATPase activity, coupled to transmembrane movement of ions, rotational mechanism	0.521681	1	Phvul.006G044600
Molecular function	GO:0008238	exopeptidase activity	0.537492	4	novel.619/Phvul.011G028600/Phvul.001G019500/Phvul.008G033300
Molecular function	GO:0004521	endoribonuclease activity	0.549926	2	novel.553/Phvul.003G198700
Molecular function	GO:0016879	ligase activity, forming carbon-nitrogen bonds	0.549926	2	Phvul.008G259900/Phvul.002G101900
Molecular function	GO:0030170	pyridoxal phosphate binding	0.55098	4	Phvul.002G204900/Phvul.009G122800/Phvul.002G293000/Phvul.011G216100
Molecular function	GO:0070279	vitamin B6 binding	0.55098	4	Phvul.002G204900/Phvul.009G122800/Phvul.002G293000/Phvul.011G216100
Molecular function	GO:0140101	catalytic activity, acting on a tRNA	0.552493	5	Phvul.002G309000/Phvul.009G239100/Phvul.011G172200/Phvul.002G216100/Phvul.009G002300
Molecular function	GO:0004525	ribonuclease III activity	0.552712	1	Phvul.003G198700
Molecular function	GO:0016763	transferase activity, transferring pentosyl groups	0.552712	1	Phvul.002G309000
Molecular function	GO:0030983	mismatched DNA binding	0.552712	1	Phvul.007G232900
Molecular function	GO:0032296	double-stranded RNA-specific ribonuclease activity	0.552712	1	Phvul.003G198700
Molecular function	GO:0051537	2 iron, 2 sulfur cluster binding	0.552712	1	Phvul.010G082000
Molecular function	GO:0008194	UDP-glycosyltransferase activity	0.575742	7	Phvul.003G127500/Phvul.004G007000/Phvul.008G279800/Phvul.011G101500/Phvul.001G254800/Phvul.002G260100/Phvul.003G026900
Molecular function	GO:0004650	polygalacturonase activity	0.577317	4	novel.264/Phvul.002G189400/Phvul.007G217500/Phvul.008G059700
Molecular function	GO:0005544	calcium-dependent phospholipid binding	0.581731	1	Phvul.004G052200
Molecular function	GO:0016160	amylase activity	0.581731	1	Phvul.010G017600
Molecular function	GO:0016891	endoribonuclease activity, producing 5'-phosphomonoesters	0.581731	1	Phvul.003G198700
Molecular function	GO:0016893	endonuclease activity, active with either ribo- or deoxyribonucleic acids and producing 5'-phosphomonoesters	0.581731	1	Phvul.003G198700
Molecular function	GO:0050661	NADP binding	0.587891	2	Phvul.009G105400/Phvul.002G216100
Molecular function	GO:0030246	carbohydrate binding	0.602075	12	Phvul.001G068600/Phvul.003G137000/Phvul.005G110900/Phvul.007G031200/Phvul.007G031300/Phvul.008G279300/Phvul.L000700/Phvul.001G048200/Phvul.001G048600/Phvul.001G075600/Phvul.001G076200/Phvul.001G184100
Molecular function	GO:0016810	hydrolase activity, acting on carbon-nitrogen (but not peptide) bonds	0.605963	2	Phvul.001G260000/Phvul.008G202200
Molecular function	GO:0004568	chitinase activity	0.60887	1	Phvul.009G254400
Molecular function	GO:0033897	ribonuclease T2 activity	0.60887	1	novel.553
Molecular function	GO:0008237	metallopeptidase activity	0.609761	3	Phvul.009G241100/Phvul.011G124600/Phvul.002G058000
Molecular function	GO:0004842	ubiquitin-protein transferase activity	0.609909	5	Phvul.001G228500/Phvul.006G107800/Phvul.007G267700/Phvul.009G048000/Phvul.008G238500
Molecular function	GO:0019787	ubiquitin-like protein transferase activity	0.609909	5	Phvul.001G228500/Phvul.006G107800/Phvul.007G267700/Phvul.009G048000/Phvul.008G238500
Molecular function	GO:0005507	copper ion binding	0.615118	4	Phvul.002G150400/Phvul.011G143000/Phvul.001G227800/Phvul.009G174800
Molecular function	GO:0015078	proton transmembrane transporter activity	0.620868	5	Phvul.002G256000/Phvul.006G044600/Phvul.006G097100/Phvul.011G038500/Phvul.010G095600
Molecular function	GO:0030234	enzyme regulator activity	0.62444	11	Phvul.001G207300/Phvul.002G048500/Phvul.002G318500/Phvul.002G318700/Phvul.003G021400/Phvul.003G227500/Phvul.007G218500/Phvul.009G026300/Phvul.011G005200/Phvul.011G166500/Phvul.009G188700
Molecular function	GO:0016874	ligase activity	0.626646	6	novel.696/Phvul.008G259900/Phvul.009G129000/Phvul.009G239100/Phvul.002G101900/Phvul.009G235800
Molecular function	GO:0003887	DNA-directed DNA polymerase activity	0.63425	1	novel.1289
Molecular function	GO:0008138	protein tyrosine/serine/threonine phosphatase activity	0.63425	1	Phvul.007G022300
Molecular function	GO:0016892	endoribonuclease activity, producing 3'-phosphomonoesters	0.63425	1	novel.553
Molecular function	GO:0016894	endonuclease activity, active with either ribo- or deoxyribonucleic acids and producing 3'-phosphomonoesters	0.63425	1	novel.553
Molecular function	GO:0046983	protein dimerization activity	0.645674	25	novel.1187/novel.635/Phvul.002G311700/Phvul.006G095800/Phvul.008G204500/Phvul.009G026300/Phvul.009G164300/Phvul.010G143000/Phvul.010G158300/Phvul.011G010100/Phvul.011G066600/novel.1477/novel.729/Phvul.001G023200/Phvul.001G121200/Phvul.001G168700/Phvul.001G244500/Phvul.002G141500/Phvul.003G179300/Phvul.003G284500/Phvul.005G169500/Phvul.007G156200/Phvul.009G037300/Phvul.009G259500/Phvul.010G114800
Molecular function	GO:0016307	phosphatidylinositol phosphate kinase activity	0.657984	1	Phvul.001G181400
Molecular function	GO:0015077	monovalent inorganic cation transmembrane transporter activity	0.664833	6	Phvul.002G256000/Phvul.006G044600/Phvul.006G097100/Phvul.009G142400/Phvul.011G038500/Phvul.010G095600
Molecular function	GO:0022857	transmembrane transporter activity	0.664846	30	Phvul.002G118100/Phvul.002G139400/Phvul.002G180200/Phvul.002G256000/Phvul.003G003400/Phvul.003G170300/Phvul.003G276300/Phvul.004G152300/Phvul.006G044600/Phvul.006G097100/Phvul.006G142000/Phvul.007G034600/Phvul.007G174100/Phvul.008G007500/Phvul.008G292400/Phvul.009G028400/Phvul.009G034100/Phvul.009G034200/Phvul.009G142400/Phvul.010G152700/Phvul.011G038500/Phvul.011G040200/Phvul.011G060400/Phvul.01…
Molecular function	GO:0004721	phosphoprotein phosphatase activity	0.68018	1	Phvul.007G022300
Molecular function	GO:0008173	RNA methyltransferase activity	0.68018	1	Phvul.011G172200
Molecular function	GO:0016645	oxidoreductase activity, acting on the CH-NH group of donors	0.68018	1	Phvul.011G014000
Molecular function	GO:0019843	rRNA binding	0.68018	1	Phvul.009G039600
Molecular function	GO:0034061	DNA polymerase activity	0.68018	1	novel.1289
Molecular function	GO:0044877	protein-containing complex binding	0.68018	1	Phvul.003G155500
Molecular function	GO:0051087	chaperone binding	0.68018	1	Phvul.009G026300
Molecular function	GO:0019783	ubiquitin-like protein-specific protease activity	0.687286	2	Phvul.002G000300/Phvul.001G252400
Molecular function	GO:0036459	thiol-dependent ubiquitinyl hydrolase activity	0.687286	2	Phvul.002G000300/Phvul.001G252400
Molecular function	GO:0101005	ubiquitinyl hydrolase activity	0.687286	2	Phvul.002G000300/Phvul.001G252400
Molecular function	GO:0016407	acetyltransferase activity	0.689052	3	novel.1364/novel.1489/Phvul.011G117200
Molecular function	GO:0004499	N,N-dimethylaniline monooxygenase activity	0.700938	1	Phvul.009G105400
Molecular function	GO:0051213	dioxygenase activity	0.701019	3	Phvul.006G156300/Phvul.006G175200/Phvul.010G082000
Molecular function	GO:0051536	iron-sulfur cluster binding	0.712632	3	Phvul.003G292100/Phvul.008G209900/Phvul.010G082000
Molecular function	GO:0051540	metal cluster binding	0.712632	3	Phvul.003G292100/Phvul.008G209900/Phvul.010G082000
Molecular function	GO:0004519	endonuclease activity	0.715731	2	novel.553/Phvul.003G198700
Molecular function	GO:0015318	inorganic molecular entity transmembrane transporter activity	0.720414	14	Phvul.002G256000/Phvul.003G170300/Phvul.003G276300/Phvul.006G044600/Phvul.006G097100/Phvul.007G174100/Phvul.009G028400/Phvul.009G142400/Phvul.010G152700/Phvul.011G038500/Phvul.011G060400/Phvul.011G060500/Phvul.001G063700/Phvul.010G095600
Molecular function	GO:0140098	catalytic activity, acting on RNA	0.737265	9	Phvul.002G309000/Phvul.003G198500/Phvul.008G188200/Phvul.009G239100/Phvul.011G172200/novel.553/Phvul.002G216100/Phvul.003G198700/Phvul.009G002300
Molecular function	GO:0016759	cellulose synthase activity	0.74197	2	Phvul.008G279800/Phvul.011G101500
Molecular function	GO:0016760	cellulose synthase (UDP-forming) activity	0.74197	2	Phvul.008G279800/Phvul.011G101500
Molecular function	GO:0022890	inorganic cation transmembrane transporter activity	0.74444	8	Phvul.002G256000/Phvul.006G044600/Phvul.006G097100/Phvul.009G142400/Phvul.011G038500/Phvul.011G060400/Phvul.011G060500/Phvul.010G095600
Molecular function	GO:0016788	hydrolase activity, acting on ester bonds	0.74742	23	novel.101/Phvul.001G004300/Phvul.002G048500/Phvul.002G318500/Phvul.004G039300/Phvul.005G164800/Phvul.006G066600/Phvul.006G177700/Phvul.006G177800/Phvul.007G022300/Phvul.007G218500/Phvul.008G044100/Phvul.008G188200/Phvul.011G009200/novel.553/Phvul.002G223300/Phvul.003G198700/Phvul.003G222500/Phvul.006G107400/Phvul.008G147700/Phvul.008G162300/Phvul.008G224000/Phvul.011G072700
Molecular function	GO:0022804	active transmembrane transporter activity	0.749805	10	Phvul.002G139400/Phvul.002G256000/Phvul.004G152300/Phvul.006G044600/Phvul.006G097100/Phvul.007G034600/Phvul.009G034100/Phvul.009G034200/Phvul.011G040200/Phvul.010G095600
Molecular function	GO:0005543	phospholipid binding	0.754295	2	Phvul.004G052200/Phvul.009G034000
Molecular function	GO:0005342	organic acid transmembrane transporter activity	0.755477	1	Phvul.003G276300
Molecular function	GO:0008146	sulfotransferase activity	0.755477	1	Phvul.011G199100
Molecular function	GO:0015079	potassium ion transmembrane transporter activity	0.755477	1	Phvul.009G142400
Molecular function	GO:0015171	amino acid transmembrane transporter activity	0.755477	1	Phvul.003G276300
Molecular function	GO:0016782	transferase activity, transferring sulfur-containing groups	0.755477	1	Phvul.011G199100
Molecular function	GO:0046943	carboxylic acid transmembrane transporter activity	0.755477	1	Phvul.003G276300
Molecular function	GO:0015298	solute:cation antiporter activity	0.766108	2	Phvul.006G097100/Phvul.010G095600
Molecular function	GO:0015299	solute:proton antiporter activity	0.766108	2	Phvul.006G097100/Phvul.010G095600
Molecular function	GO:0098772	molecular function regulator	0.772409	11	Phvul.001G207300/Phvul.002G048500/Phvul.002G318500/Phvul.002G318700/Phvul.003G021400/Phvul.003G227500/Phvul.007G218500/Phvul.009G026300/Phvul.011G005200/Phvul.011G166500/Phvul.009G188700
Molecular function	GO:0016791	phosphatase activity	0.775076	3	Phvul.007G022300/Phvul.008G044100/Phvul.011G009200
Molecular function	GO:0008378	galactosyltransferase activity	0.786197	1	Phvul.008G133000
Molecular function	GO:0016651	oxidoreductase activity, acting on NAD(P)H	0.786197	1	Phvul.003G061100
Molecular function	GO:0022836	gated channel activity	0.786197	1	Phvul.003G170300
Molecular function	GO:0022839	ion gated channel activity	0.786197	1	Phvul.003G170300
Molecular function	GO:0042393	histone binding	0.786197	1	Phvul.005G012600
Molecular function	GO:0008236	serine-type peptidase activity	0.794586	8	novel.1306/novel.619/Phvul.008G229000/Phvul.010G128600/Phvul.011G028600/Phvul.001G019500/Phvul.001G026100/Phvul.008G033300
Molecular function	GO:0017171	serine hydrolase activity	0.794586	8	novel.1306/novel.619/Phvul.008G229000/Phvul.010G128600/Phvul.011G028600/Phvul.001G019500/Phvul.001G026100/Phvul.008G033300
[truncated: 78 more rows]

## Sheet: S6
Supplementary Table S6 KEGG pathway enrichment analysis of 2051 resistance-related DEGs.
[truncated: 115 more rows]

[truncated: 3 more sheets: S7, S8, S9]
